# Supplementary material for: Effectiveness of Single Nucleotide Polymorphism Markers in Genotyping Germplasm Collections of Coffea canephora Using KASP Assay
Source: Front Plant Sci. 2021 Jan 25;11:612593. doi: 10.3389/fpls.2020.612593 (PMC7868401; doi:10.3389/fpls.2020.612593)
Supplement: Supplementary file 1 [file Table_1.XLSX]

## Sheet: S Table 1 list of geno
Supplementary Table S1 List of 400 C. canephora genotypes used in the experiment
Fingerprint No.	Clone/hybrid	Plot	Origin of introductiona
1	D47_m	Museum	Cote d'Ivoire
2	E119_m	Museum	Cote d'Ivoire
3	C29_m	Museum	Cote d'Ivoire
4	C181_m	Museum	Cote d'Ivoire
5	C134_m	Museum	Cote d'Ivoire
6	C193_m	Museum	Cote d'Ivoire
7	C16_m	Museum	Cote d'Ivoire
8	A212_m	Museum	Cote d'Ivoire
9	A80_m	Museum	Cote d'Ivoire
10	C205_m	Museum	Cote d'Ivoire
11	A129_m	Museum	Cote d'Ivoire
12	197_m	Museum	Togo
13	E90_m	Museum	Cote d'Ivoire
14	B96_m	Museum	Cote d'Ivoire
15	B191_m	Museum	Cote d'Ivoire
16	E152_m	Museum	Cote d'Ivoire
17	E138_m	Museum	Cote d'Ivoire
18	E139_m	Museum	Cote d'Ivoire
19	149_m	Museum	Togo
20	A101_m	Museum	Cote d'Ivoire
21	B170_m	Museum	Cote d'Ivoire
22	M5_m	Museum	Cameroon
23	BC4_m	Museum	Cameroon
24	J32_m	Museum	Cameroon
25	BC5_m	Museum	Cameroon
26	BC11_m	Museum	Cameroon
27	C6_m	Museum	Cameroon
28	B10_m	Museum	unknown
29	B5_m	Museum	unknown
30	B8_m	Museum	unknown
31	B11_m	Museum	unknown
32	B3_m	Museum	unknown
33	B4_m	Museum	unknown
34	B2_m	Museum	unknown
35	181_m	Museum	Togo
36	B12_m	Museum	unknown
37	B9_m	Museum	unknown
38	A115_m	Museum	Cote d'Ivoire
39	BNC1	OX4	Ghana
40	KYC9	OX4	Ghana
41	BFC5	OX4	Ghana
42	B1_ox4	OX4	unknown
43	BFC9	OX4	Ghana
44	OBC13	OX4	Ghana
45	BFC8	OX4	Ghana
46	MMC3	OX4	Ghana
47	B10_ox4	OX4	unknown
48	OBC24	OX4	Ghana
49	MMC29	OX4	Ghana
50	BFC6	OX4	Ghana
51	MMC26	OX4	Ghana
52	OBC1	OX4	Ghana
53	KYC7	OX4	Ghana
54	OBC6	OX4	Ghana
55	BFC7	OX4	Ghana
56	DYC7	OX4	Ghana
57	DYC9	OX4	Ghana
58	DYC3	OX4	Ghana
59	BGC12	OX4	Ghana
60	KYC10	OX4	Ghana
61	DYC8	OX4	Ghana
62	BC11_ox4	OX4	Cameroon
63	KYC2	OX4	Ghana
64	DYC2	OX4	Ghana
65	KYC4	OX4	Ghana
66	MMC7	OX4	Ghana
67	BGC5	OX4	Ghana
68	BNC9	OX4	Ghana
69	OBC36	OX4	Ghana
70	DYC5	OX4	Ghana
71	OBC2	OX4	Ghana
72	OBC3	OX4	Ghana
73	BNC23	OX4	Ghana
74	DYC1	OX4	Ghana
75	BGC10	OX4	Ghana
76	DYC4	OX4	Ghana
77	MMC2	OX4	Ghana
78	MMC10	OX4	Ghana
79	BGC9	OX4	Ghana
80	KYC5	OX4	Ghana
81	BNC17	OX4	Ghana
82	OBC26	OX4	Ghana
83	KYC1	OX4	Ghana
84	BFC2	OX4	Ghana
85	BGC4	OX4	Ghana
86	BFC4	OX4	Ghana
87	MMC5	OX4	Ghana
88	BGC3	OX4	Ghana
89	KYC6	OX4	Ghana
90	BFC3	OX4	Ghana
91	B9_ox4	OX4	unknown
92	MMC1	OX4	Ghana
93	BNC28	OX4	Ghana
94	BGC7	OX4	Ghana
95	BGC8	OX4	Ghana
96	TIX21	OX5	Togo
97	TST3	OX5	Togo
98	T178	OX5	Togo
99	T400	OX5	Togo
100	T150B/A101	OX5	Togo
101	T126	OX5	Togo
102	T405	OX5	Togo
103	TA03	OX5	Togo
104	TKM5	OX5	Togo
105	T477	OX5	Togo
106	T177	OX5	Togo
107	T159	OX5	Togo
108	T519	OX5	Togo
109	T226	OX5	Togo
110	TK45	OX5	Togo
111	TR61	OX5	Togo
112	TR62	OX5	Togo
113	TR46	OX5	Togo
114	TR54	OX5	Togo
115	TR56	OX5	Togo
116	TR57	OX5	Togo
117	TL215	OX5	Togo
118	TT3	OX5	Togo
119	TL93	OX5	Togo
120	TA43	OX5	Togo
121	TT2	OX5	Togo
122	TLAF93	OX5	Togo
123	T69	OX5	Togo
124	TR59	OX5	Togo
125	TH35	OX5	Togo
126	T202	OX5	Togo
127	TST1	OX5	Togo
128	T1X21	OX5	Togo
129	T107	OX5	Togo
130	T2001	OX5	Togo
131	T2024	OX5	Togo
132	T523-B	OX5	Togo
133	T2005	OX5	Togo
134	T59-B	OX5	Togo
135	TR43	OX5	Togo
136	T2022	OX5	Togo
137	TT1	OX5	Togo
138	T44	OX5	Togo
139	TLAF22-B	OX5	Togo
140	T216	OX5	Togo
141	TKM29	OX5	Togo
142	T149	OX5	Togo
143	T197	OX5	Togo
144	T410	OX5	Togo
145	TH62	OX5	Togo
146	T1X2	OX5	Togo
147	TG12(119)	OX5	Togo
148	T1262	OX5	Togo
149	T77	OX5	Togo
150	TR60	OX5	Togo
151	T1S/3	OX5	Togo
152	TR58	OX5	Togo
153	V147	NX1	Vietnam
154	V165	NX1	Vietnam
155	V244	NX1	Vietnam
156	V352	NX1	Vietnam
157	V353	NX1	Vietnam
158	V356	NX1	Vietnam
159	V388	NX1	Vietnam
160	V518	NX1	Vietnam
161	V559	NX1	Vietnam
162	V766	NX1	Vietnam
163	V866	NX1	Vietnam
164	V873	NX1	Vietnam
165	V877	NX1	Vietnam
166	V956	NX1	Vietnam
167	V969	NX1	Vietnam
168	V984	NX1	Vietnam
169	V1020	NX1	Vietnam
170	V1024	NX1	Vietnam
171	V1025	NX1	Vietnam
172	V1029	NX1	Vietnam
173	V1032	NX1	Vietnam
174	V1107	NX1	Vietnam
175	V1139	NX1	Vietnam
176	V1152	NX1	Vietnam
177	V1168	NX1	Vietnam
178	V1172	NX1	Vietnam
179	V1177	NX1	Vietnam
180	TR4_203_1	HX8	Vietnam
181	TR4_203_4	HX8	Vietnam
182	TR4_203_3	HX8	Vietnam
183	TR9_219_1	HX8	Vietnam
184	TR9_219_2	HX8	Vietnam
185	TR9_219_3	HX8	Vietnam
186	E139×C134_106_3	HX8	CRIG
187	E139×C134_106_5	HX8	CRIG
188	E139×C134_106_6	HX8	CRIG
189	E139×C134_106_7	HX8	CRIG
190	E139×C134_106_9	HX8	CRIG
191	E139×C134_208_2	HX8	CRIG
192	E139×C134_208_3	HX8	CRIG
193	E139×C134_208_4	HX8	CRIG
194	E139×C134_208_7	HX8	CRIG
195	E139×C134_208_10	HX8	CRIG
196	E139×C134_313_1	HX8	CRIG
197	E139×C134_313_5	HX8	CRIG
198	E139×C134_313_8	HX8	CRIG
199	E139×C134_313_9	HX8	CRIG
200	E139×C134_313_10	HX8	CRIG
201	E139×C134_402_1	HX8	CRIG
202	E139×C134_402_3	HX8	CRIG
203	E139×C134_402_4	HX8	CRIG
204	E139×C134_402_6	HX8	CRIG
205	E139×C134_402_9	HX8	CRIG
206	H234_wc1	DX3B	CRIG
207	H497_wc1	DX3B	CRIG
208	H250_wc1	DX3B	CRIG
209	PA35_wc1	DX3B	CRIG
210	PA286_wc1	DX3B	CRIG
211	E63_wc1	DX3B	Cote d'Ivoire
212	H210_wc1	DX3B	CRIG
213	E152_wc1	DX3B	Cote d'Ivoire
214	B96_wc1	DX3B	Cote d'Ivoire
215	H316_wc1	DX3B	CRIG
216	B2_wc1	DX3B	unknown
217	B178_wc1	DX3B	Cote d'Ivoire
218	H1070_wc1	DX3B	CRIG
219	PB372_wc1	DX3B	CRIG
220	H449_wc1	DX3B	CRIG
221	K475_wc1	DX3B	unknown
222	A115_wc1	DX3B	Cote d'Ivoire
223	C180_wc1	DX3B	Cote d'Ivoire
224	B2_wc2	DX3B	unknown
225	B11_wc1	DX3B	unknown
226	PB440_wc1	DX3B	CRIG
227	E90_wc1	DX3B	Cote d'Ivoire
228	H324_wc1	DX3B	CRIG
229	H316_wc2	DX3B	CRIG
230	197_wc1	DX3B	Togo
231	B3_wc1	DX3B	unknown
232	B12_wc1	DX3B	unknown
233	C193_wc1	DX3B	Cote d'Ivoire
234	H250_wc2	DX3B	CRIG
235	181_wc1	DX3B	Togo
236	A213_wc1	DX3B	Cote d'Ivoire
237	E139_wc1	DX3B	Cote d'Ivoire
238	B7_wc1	DX3B	unknown
239	PA193_wc1	DX3B	CRIG
240	H321_wc1	DX3B	CRIG
241	E164_wc1	DX3B	Cote d'Ivoire
242	H898_wc1	DX3B	CRIG
243	H388_wc1	DX3B	CRIG
244	E174_wc1	DX3B	Cote d'Ivoire
245	H449_wc2	DX3B	CRIG
246	C193_wc2	DX3B	Cote d'Ivoire
247	M5_wc1	DX3B	Cameroon
248	H388_wc2	DX3B	CRIG
249	B12_wc2	DX3B	unknown
250	J32_wc1	DX3B	Cameroon
251	B11_wc2	DX3B	unknown
252	B7_wc2	DX3B	unknown
253	B96_wc2	DX3B	Cote d'Ivoire
254	E90_wc2	DX3B	Cote d'Ivoire
255	PA193_wc2	DX3B	CRIG
256	B191_wc1	DX3B	Cote d'Ivoire
257	H898_wc2	DX3B	CRIG
258	H55_wc1	DX3B	CRIG
259	B36B_wc1	DX3B	Cote d'Ivoire
260	C180_wc2	DX3B	Cote d'Ivoire
261	B178_wc2	DX3B	Cote d'Ivoire
262	PA413_wc1	DX3B	CRIG
263	C147_wc1	DX3B	Cote d'Ivoire
264	H204_wc1	DX3B	CRIG
265	J32_wc2	DX3B	Cameroon
266	E76_wc1	DX3B	Cote d'Ivoire
267	C179_wc1	DX3B	Cote d'Ivoire
268	A101_wc1	DX3B	Cote d'Ivoire
269	E138_wc1	DX3B	Cote d'Ivoire
270	E164_wc2	DX3B	Cote d'Ivoire
271	C179_wc2	DX3B	Cote d'Ivoire
272	PB440_wc2	DX3B	CRIG
273	H324_wc2	DX3B	CRIG
274	H246_wc1	DX3B	CRIG
275	E152_wc2	DX3B	Cote d'Ivoire
276	PB443_wc1	DX3B	CRIG
277	BC4_wc1	DX3B	Cameroon
278	H408_wc1	DX3B	CRIG
279	E76_wc2	DX3B	Cote d'Ivoire
280	E89_wc1	DX3B	Cote d'Ivoire
281	H205_wc1	DX3B	CRIG
282	E119_wc1	DX3B	Cote d'Ivoire
283	A101_wc2	DX3B	Cote d'Ivoire
284	H234_wc2	DX3B	CRIG
285	B190_wc1	DX3B	Cote d'Ivoire
286	H116_wc1	DX3B	CRIG
287	E63_wc2	DX3B	Cote d'Ivoire
288	PA413_wc2	DX3B	CRIG
289	M5_wc2	DX3B	Cameroon
290	149_wc1	DX3B	Togo
291	H1070_wc2	DX3B	CRIG
292	H408_wc2	DX3B	CRIG
293	126_wc1	DX3B	Togo
294	BC5_wc1	DX3B	Cameroon
295	J21_wc1	DX3B	Cameroon
296	B36B_wc2	DX3B	Cote d'Ivoire
297	H505_wc1	DX3B	CRIG
298	E174_wc2	DX3B	Cote d'Ivoire
299	PB372_wc2	DX3B	CRIG
300	A115_wc2	DX3B	Cote d'Ivoire
301	H321_wc2	DX3B	CRIG
302	H885_wc1	DX3B	CRIG
303	H207_wc1	DX3B	CRIG
304	PA286_wc2	DX3B	CRIG
305	181_wc2	DX3B	Togo
306	H957_wc1	DX3B	CRIG
307	B5_wc1	DX3B	unknown
308	H204_wc2	DX3B	CRIG
309	H116_wc2	DX3B	CRIG
310	B8_wc1	DX3B	unknown
311	PB443_wc2	DX3B	CRIG
312	H205_wc2	DX3B	CRIG
313	H957_wc2	DX3B	CRIG
314	PA35_wc2	DX3B	CRIG
315	E119_wc2	DX3B	Cote d'Ivoire
316	E139_wc2	DX3B	Cote d'Ivoire
317	D47_wc1	DX3B	Cote d'Ivoire
318	H246_wc2	DX3B	CRIG
319	H497_wc2	DX3B	CRIG
320	A129_wc1	DX3B	Cote d'Ivoire
321	H207_wc2	DX3B	CRIG
322	BC4_wc2	DX3B	Cameroon
323	K475_wc2	DX3B	unknown
324	H55_wc2	DX3B	CRIG
325	E89_wc2	DX3B	Cote d'Ivoire
326	A129_wc2	DX3B	Cote d'Ivoire
327	J21_wc2	DX3B	Cameroon
328	H505_wc2	DX3B	CRIG
329	H210_wc2	DX3B	CRIG
330	B5_wc2	DX3B	unknown
331	D47_wc2	DX3B	Cote d'Ivoire
332	H643_wc1	DX3B	CRIG
333	B4_wc1	DX3B	unknown
334	B191_wc2	DX3B	Cote d'Ivoire
335	B4_wc2	DX3B	unknown
336	B190_wc2	DX3B	Cote d'Ivoire
337	B3_wc2	DX3B	unknown
338	A213_wc2	DX3B	Cote d'Ivoire
339	126_wc2	DX3B	Togo
340	E138_wc2	DX3B	Cote d'Ivoire
341	B8_wc2	DX3B	unknown
342	C134_wc1	DX3B	Cote d'Ivoire
343	C147_wc2	DX3B	Cote d'Ivoire
344	H643_wc2	DX3B	CRIG
345	197_wc2	DX3B	Togo
346	H885_wc2	DX3B	CRIG
347	BC5_wc2	DX3B	Cameroon
348	C134_wc2	DX3B	Cote d'Ivoire
349	149_wc2	DX3B	Togo
350	BP40_1	DX2	CRIG
351	BP40_2	DX2	CRIG
352	BP40_3	DX2	CRIG
353	BP40_4	DX2	CRIG
354	BP40_5	DX2	CRIG
355	BP28_1	DX2	CRIG
356	BP28_2	DX2	CRIG
357	BP28_3	DX2	CRIG
358	BP28_4	DX2	CRIG
359	BP28_5	DX2	CRIG
360	BP40_6	DX2	CRIG
361	BP28_6	DX2	CRIG
362	U1	UX5	CRIG
363	U15	UX5	CRIG
364	U20	UX5	CRIG
365	U22	UX5	CRIG
366	U32	UX5	CRIG
367	U35	UX5	CRIG
368	U56	UX5	CRIG
369	U60	UX5	CRIG
370	U63	UX5	CRIG
371	U90	UX5	CRIG
372	U93	UX5	CRIG
373	U98	UX5	CRIG
374	U103	UX5	CRIG
375	U121	UX5	CRIG
376	U141	UX5	CRIG
377	U161	UX5	CRIG
378	U181	UX5	CRIG
379	U202	UX5	CRIG
380	U204	UX5	CRIG
381	U211	UX5	CRIG
382	U213	UX5	CRIG
383	U215	UX5	CRIG
384	U220	UX5	CRIG
385	U228	UX5	CRIG
386	U253	UX5	CRIG
387	U303	UX5	CRIG
388	U319	UX5	CRIG
389	U321	UX5	CRIG
390	U330	UX5	CRIG
391	U341	UX5	CRIG
392	E139_tsg1	Tafo Seed garden	Cote d'Ivoire
393	E139_tsg2	Tafo Seed garden	Cote d'Ivoire
394	C134_tsg1	Tafo Seed garden	Cote d'Ivoire
395	C134_tsg2	Tafo Seed garden	Cote d'Ivoire
396	E138_asg1	Afosu Seed garden	Cote d'Ivoire
397	E138_asg2	Afosu Seed garden	Cote d'Ivoire
398	C193_asg1	Afosu Seed garden	Cote d'Ivoire
399	C193_asg2	Afosu Seed garden	Cote d'Ivoire
400	PL_Robusta	Bunso coffee museum III	Ghana
a The origin of introduction is based on historical records rather than passport data

## Sheet: S Table 2
Supplementary Table S2 List of 192 candidate SNPs used to genotype 400 C. canephora germpalsm accessions maintained in CIRG, Ghana
SNP ID	Chromosome	Genome Location	SNPs and flanking sequences
Ccan058	Chr6	6210571	GCTCTGCATAAAAACTCATCTGTGTTCGTGCAGCCTTGGCTTTTGGAGATTGTATCGTTA[T/G]TTAGTTTATCTAGATGATCCAATTGTCGGTAACTTTGATCCTTCCTCCAGCATGTTTCTG
Ccan089	Chr6	34548947	GAATATTTGACTATCCAATCTTGTAGATGGGACTAGGTTTCAAGAGTAAAATGGCACATG[A/T]GCCAGACTTTAGCCAGCTTTACTCTCCCAAGAGATTGGTGGTGGTCAAGCAGAAGAATAG
Ccan095	Chr9	112075	CGGGCGTTGCTGAATTGCATTCTATTGTAAGCTGACTGTAAAGTTGTACAAGGACATGCG[C/G]GTGCGCTTAATCTGTTGGTGTTATTTGCAATCCCTAATCCACTCTGGCCGGTATTTCAAC
Ccan096	Chr7	131575	TTGTTTGATGTATGCGATGATGATTCTTTTCTGGTGGGAGGGGAGGAACATTCCGGCTTT[C/G]GGGAAATTCCCAGGACCCATATTTCATTGTCTCTTAAAGGAGTCACCTTGTCGGACAGAA
Ccan097	Chr11	406769	AGACTCCTTTACTACCTACTGGCTTAAGTCCAAAACAACTCTCAACTTGCATGGTTACAC[A/T]GGCAGAAACAATTAGATGAGACTCTCAACTTGCATAGTAACACAGAGAGAAACAATTAGA
Ccan098	Chr5	1015632	GGTATTTATGGCTTGTATCCTGGGTAAATTCTGGTTTGGATGTGTAAGATCTCCAAATTC[C/G]TGGAAGATTGCAAATAACACTGCAGTTTTTGGCTAGCAAACGAATTACCTGTACTCTGTT
Ccan099	Chr5	1021188	AAAGAATCTTATACAAATATGCTGTTGTTGCTTGCATAATACCAAAATCAAAGTACAGGG[A/T]GGCTGTAAAGAGAACTGACCATTTGAGCAACAAAAATATTCAGCCCATGAACCGAAATAT
Ccan100	Chr3	2133551	TTACACTATTAGATTAGACATAACTAGCAAATATTTCGGATATAATTAGTGGGATTAATC[A/T]AAAGTTTGAGGATGATGTCAGAGTCACAAGTCAGAAGCCATGAGTGATGCTTGCGTGGAG
Ccan101	Chr10	3301654	AGGCCTGCATTTTTAAGCTAGTTTTTTCAATCAAATTGGTCTCAACAAGGCTCTTGTGGC[A/T]TCCCATATCTTATCTTGCCAGTACAGAAAATAAACATGGTCCGGTGCACAATATTCTGGC
Ccan102	Chr4	3478809	GTCAATCACCTGGAAGACAAATCGCTCATTCATTCCATCAACTGACAGAAGACCTTTCAT[A/T]CGGTATATATCCTCGCTTCGTTCCAATAACAATGTACCCAGCCAAATGTTAGCCTGAGAT
Ccan103	Chr6	13679693	TAATTCAGTGCTTAAATCCGAGGGGACCGTAGAGATACCTTATATTTCCGATGAGAACGC[C/G]GACGAAGATCCGGAGCTTAGGGTTACGGTGAAGGACGATGGGCCAATCGGCAAAAGATTA
Ccan104	Chr8	4405595	TTGTTGGAAAGGAGTTAGTCTACTTATTCACAAATGATGAGATAATCTATAATTAATAAT[C/G]TAAGGCTCCGTATGAATTCCCTTTGTTTCCCAAAAACTATTTTTGTTCGTGGAATTTACA
Ccan105	Chr6	4439262	TTTTTGAAGCCAAGGGGGTGGATTGATCCACCAACCTGGGGATCAAAGAATGACAGAGAA[A/G]TGCAGCAACAAATTCGTACAAAAGAATCTATACATATTAAGGAACTCATAACCCAGTGAA
Ccan106	Chr3	4943940	AGCTTGAGTTGCTAACTTGCACAGATGATGAGAATTGGTTTGAGGGTGAGGATGGGGATG[A/G]GGAAGACAGATTGACTTGTGGGATTAGATTCCCTGCCTCGCACTATCAGAATCTCAAGTC
Ccan107	Chr3	5021378	CAGGTTACTGGAAGAAGGTGGCACAATGTTTACCTTTGAAGGAACAACAAAGAAAAGCTT[C/G]CTGAAAGTTTCTATTAAAGTTCACAGCCCACAGTTTTATTGGAAGGCACAGTATTTCTTT
Ccan108	Chr2	5938557	CATTCAATTGATTGTGCTCGGTGCATGTGTGAATAAACAAATGAAAAAACAGATAGTTAC[C/G]ATAGGTTGAGCCTCATCTGCTCTCTTGAATTTACTATCCCTTTTATTTGTGTAGTGAATG
Ccan109	Chr2	5971872	TAGACCGATGTAACGGATGCGGCCAATCCAAAAAGCAATTTTGGCTGTTTGTTTGTTAAT[A/G]CATTGTGGAAGAGAACAAGAAGGTCAAGCAAGTGTTAGCAGCTAGCTTAGCTCAGTTCCG
Ccan110	Chr9	6232407	TATGCTAATTTCACTTACACATTTAACTACATAATTTATTTTTAGTTACTTACTTATCAA[T/C]AATAAATATTATAAACATGTTAAAATGTAAAAACCAAAGATTATTGCCATGTAGACATAT
Ccan111	Chr3	6868453	AAGCTCAATTCATCATAAATTGAGAACTTGCTTAGTTGTTTATGAAATGCTAGCGAAAAC[A/T]TATTAATTCAATGGAAGCCTCCTATTGTTTCAGAGTTGGACAGGCATCTGTTTTGATGAT
Ccan112	Chr5	6889915	TTGTAGTAATAACTATAATAAATTTGGATTATAAAGCTAGAATTCTTCTTTCTTACACTA[C/G]TTTATGTTTTATTTATCATTGTTATATTATCATCCAATTATAACTTATTTAACAAAGATA
Ccan113	Chr3	6945969	ATACCTAGATTTTTCAGGATCATCTAAATAGGGCACAGAAACCACTTTACTCCAAGAATC[T/G]CTAACTCCATACTCCTTCATAACCCACACATCCACACGAGTCCACTCATAATCACAAAGC
Ccan114	Chr5	7037678	GCACGAGATCATTAGAGATCATGTCACTAAACGTTCTCGAGGATTTGGATTCGTTGTATT[T/C]GACAATGAACAAGTTGTTGATAGTTTACTATCTGATGGAAATATGATTGACATGGCAGGT
Ccan115	Chr9	7492759	TGGTATGTTTGAGTCATGATATTTTTGCAAGGAAAGATATGCTTTTTCCTGCTGTTGAGC[A/G]TGAGAAGTTTTTTCCTTTGTTGCTGTTCAAAGTAGGGAGAAGTCATGTACGTTAAGCTGA
Ccan116	Chr4	7618974	AGGGTGGGGTAATGATGTGGTGAAAAATTATTGCATGGAGTATGAAATGGGGACCCTACA[A/T]CTTTTTGAGACCGGCAGCCACCAAACAGGAGGCCACATTTTAGGTGTCGGAGGAGAGCAT
Ccan117	Chr7	7678471	ATACTCATCTCAACATGCTAATCTTCTTAATTAGCATTGCTAAAACTTCCAGAAGCCTAA[A/C]TATAACCATAAAAGGTTGTCATGTATTTCACTATCTGAAAGTTTTCCAAAGAGGTATTAC
Ccan118	Chr10	7838928	AGGGTAGTAAAGCATGATAAGGATTAGCAAGGGATAAAGATGTACTAATCATGTATGAAT[A/C]TAGTAAAGGAAACAAAAGAAACAGTCTGCAGGAAAGCATTTATTTCAGATAAAAGAGCTA
Ccan119	Chr7	7949805	TTGATTAGGGAATTTATCCATTTACTTTAGAGATACTCGTGTTGATTAAACTGAAGGTTA[A/C]AATCGAGATGAATGGTTCCAACTAAATCTCAAGAATTGATTTCATTTTAACTCGTTTATT
Ccan120	Chr4	9508245	AGATATTGGGCGTTGTGGTATAGTAAGCCCGAAATCGACACCTAAACTACTCCCATGCGT[A/C]GCTTTTTACGTATGCTCTTTGAATAAAGGTCTATTGTTGTTTGCTTGAATCGTTGTATTT
Ccan121	Chr6	5134176	TCTTTTCCATGTTTCCTTTTCACCACAATTTAAATCTGCTTGCCTCTCCTTCCACTGACT[C/G]TGGCCTGCTGCCACCACCTGGTTGAAACTTGAAAGCGAAAATCACTAGTGAAGTGAAATT
Ccan122	Chr6	12791231	GCATTACCCTGCAGCCGAAAACCTGTCAAATATTGGGAGATACCCGCACGAAGATGTCAA[T/C]CTTATAACCTTTGTCTATCAGGATCATGTCGGGGGGCTGCAAGTTCTGAACAATGGTCAA
Ccan123	Chr7	10026902	TGCATTTGAGGGGAATCCGCTTTGCGGGCAGCCCCTGAATGATCTTTGTGATAATGGGGT[A/G]GGACATTCGACTAAGAAGAAAGGGAAAAGTTTATCAGGGGGTGCAATTGCTGGGATTGTG
Ccan124	Chr9	10047496	TCATTATGGTTAACAAATAAAGTATGATAAGAATATTAGAGTTTATCATTATCCCATGAT[T/G]GGAGGGGTTGTGACCCTATAAATGTTCTAGGGCTCCTGGTCCCTCTCACCACTCTGACAT
Ccan126	Chr9	10119707	TTGCTACAAACAAAAGAAGCAGCTCACAATTTCAAACTCTTAATAAAATTATAGAGAATG[T/C]CATAGTTTTAAGATTTGATATCGAACTAACCTTTGTACCTTATTCTCCTCACAATATTTT
Ccan127	Chr4	10135295	TTCCCCATGCACCAAGAACTCTAATTTTTGGGTTAAAACAATTGAAGACTGAGTTTCATA[C/G]CTAACAGCATGAATGTTAAAATGAATCTGCAATATGAAGCATGTTGGCTGTTTGTTCTTT
Ccan128	Chr8	10140191	CTGAAGCGGATTGTAGAGAGCAACCAAAGAAGGACCAAGAACTTTATTGGACCATGTCAA[C/G]AGTCCGTAGTTAATGGCAGATGCAACAACTCCCTGTAGGAGAGAAAATCGGGAGGGATCA
Ccan129	Chr10	10168148	ACATGACAGGACTCGAAAATTGTACTTAGAAAAAGAGAAATGTTTTGCAACATGCTCTTA[T/C]AGGTATAAGAAATTACCTGCAGTTTTGGGATCATTGATTGCAACACAAAAATCCTGCAAA
Ccan130	Chr1	10236323	GAGCAATCCGGGAACAATTTCCAGTTCTGCCATACTTTGGAAATCAACACATTTGATCAA[T/C]CAAATCATGTTATTTTTCAATGAAACTTTCTATACAACTCATATAACATGTATACATCAT
Ccan131	Chr11	10334611	TAAAGAGGTCACGAATATGCAACTTATAAGACTTGAAAAAAAGAAAGAAAATAATAATAT[A/G]CAAATATACATGACCTAAGGGAATGCATCATAATGGATGTTGGGAACTAACACTCGTAAC
Ccan132	Chr10	10443906	ATTATTTATTTTTTAAACGTCCACTCACTTTATTTAGATTCCTAACTTATTTGGCTATTT[A/C]ACTAAAAAGCGTAGAGGTGACCGTGGCATTTTATGAGGATGAAAAGCAAAAAAAGGTGCC
Ccan133	Chr3	10496367	CTTGCTCTTTCTGCCAGAGTTTATTATCTGTGGAAGGCCAAGACAAGGAGGTAAATCAGA[C/G]TCTTAGCCCTGCATCTGTAAAGTTGTACAAAAATCTTGCTTTTCAGCAGCAATATGACAT
Ccan134	Chr5	10686525	AACTTTTCTAATTGGCTACCATTTTGGGTTGGAATTTTCTCCATTGGATTTCTTTCTATT[T/G]CTCTCTTCATTTCTTTATATTTAAAATACTATAATTTTATTTGAGTGTAAAAGAGAAAAG
Ccan135	Chr7	10987866	CACCCGAAAACAGAAAGGGGAAAAAAAAGACCTTTGAAATACTCTTAATTGAATTTGACT[A/C]AAGGTTTATCCCTGGCGAGCAGCAATGTAATGACAATAGCAGTACTAAACTAATGGTGGT
Ccan137	Chr9	11222403	GGGATGAAATTTGTGGTAGCACAAATGGCATGAAGTGTTTCATTATTTATCCTGAGGAGA[T/C]AAATATAATGTCTAACTTCATACACATTATGTGCAATTTATGATACTTGGATTATCAGCA
Ccan138	Chr8	11362601	ATCTAGCTCAAGTTATAGCCAATGTACCAAAATATATCATTGCTGCAAATGCTTTTCTTC[T/C]TGTTTCTTGCTTGCATTTCATCCTTTGGTTATTCATGTCACATGATTTCCACTTTAAATC
Ccan139	Chr2	11552603	AGATGTTGTACGTTCACAAGTTTTCAGCCATTTAGCTTGCATGTATTTGTGTTTTCTCCA[A/T]GGCCCCAAGTGCATTTTCTTGTCCTTCATGCACCTTTTAGCTGCCGAGCACAAAATCTTG
Ccan140	Chr1	11593642	GGTTGATGAGAAAGGGAATAACATGGATATAGTAAGCTGGGGAAAAGAAAATAATGGAGC[T/C]TTCACCACGACATCGACATATGATTATGGACGAAAATGAAGACAGAAACTAGAATAAACT
Ccan141	Chr2	11644936	GGATCCAAAGATTCCTGCTTTCTCTTCTCCTTGCAGGCAACCATTAACAATTTCGAGAAG[C/G]CCATTTGCGTTATGATCAATGTGAAAAAGTGTGGGGAATAATTTTGGATGAGAACGCGTT
Ccan142	Chr6	11923765	GTCCAATGACCAGAAAAGCCTTATGCAGCCACAACTGACAGAGCATGTCCTTTTAAGATA[A/T]TTGGTTTTATGGCATATTATTCAACAACCACTGGTGTGTAACTAGTCCAATACCCAGAGA
Ccan143	Chr7	12044362	ATTACTGTAAAGTACCACTCTCTCTTTCTTGGATCTCATTGGGCACAATGCCAATGCTTC[T/C]GAGTACTTAGATGCAGCCCCAGAAATATTTCCTGAAGAAAATAGTGAATTTCCTTCAAGT
Ccan144	Chr4	12090065	TTAATCATCAAAATCCTAACATGATCAGCAGGTGCAAAATTTTTATCAAAAAGAAGCCTA[T/C]TCAACATTGCCACATAACAGTTCACATCGTGTTTGTAGAATTGCCTCTTAGAAACCCAGT
Ccan145	Chr3	12216493	TGACAGTTTGTTGCAATTTTTATCAGATGGTGCCTTCAGTTCGATGTGTACTTATGTCAA[A/G]GTTGTGCCACTGCACTGAACGAGTGCTACTTTTAGTTTATGGATGTATAATTCCCATTCT
Ccan146	Chr11	12256307	AAGCCCTGATGCCTCGAATGTTAAATCTATGTTGTAGTCCAAGGACTTGGACCCAGGGAT[A/G]GCTTGTGTCAAGCGAAATGGCCTTGTCTTGGCTTCCTCCAGCTGAGAACAGCAGAATGAC
Ccan147	Chr10	12302347	CCACAAGAACCGGCATCCACTAAGCTCGATTGCACAAGCAATCTCCTTAACTTGGTCACT[T/G]TCAAAAGATCCAAAACTACCAAAGCAAAAGAAAATTACAGAGGAAGTAGGCTGATCATCA
Ccan148	Chr11	12358136	CAGTGTCTCATGAAGAAAAGCAACGTTATGTATTTGATGCATAAAGCTAAGAGGAAATTT[A/G]GGTAGCAGCCCTAAAACACAAGGAATTGATGAAGGGAAATCACAGATTGAAGGAGAAAAG
Ccan149	Chr5	12519779	TTTCCTCAACCTTGTTTTGTGAAACCCAATCAAGGATGATTTCTCATTGCAATGCTTTAT[A/G]TTTTCTTCTTTCATTTCTTCTTTTTCTTCTCTTTACCTACGTTTCAATTTGTTTTTCTCT
Ccan150	Chr6	3496469	GAGCAATTTGTATTTGATCGTCAAATCTGCTCTTTTACGGTCTACACCGACCGACGTGCA[T/C]GTGTTATATGACCCAATTTCTAGTTTGGCTAAGAGGTAGAACCATCAATTCTTAATCTCA
Ccan151	Chr9	12697870	CTGGTGGGCCCTCGGGATTTTTATCTACGAGATGATCTACGGACGCACCCCATTTGCCGG[T/G]CCGTCGAACGAAGCTACACTGAGGAACATCGTGAAAAAGCCCTTGGCGTTCCCCACTGAC
Ccan152	Chr9	12811399	GTCATAAATGATACCACCCACTTATTTTGCACAAGGATAAAACTGCACAAGTAAGCCACA[A/C]AAAGAACCCACTGTGGTGAAAACCAAATGCACTGAGTTGGCCCTGGCCCTTTACATAACT
Ccan153	Chr5	12890091	ACTGTTTTACATGCAGTAACATGTAATACTTTGTTCAACTTTTGGCATTATGTAAGCAAC[A/C]AATCATCAAGGGTGCACCACCTTCATGTGAAGCAGTTAACCAGATATTAATTGCGTTAAA
Ccan154	Chr6	10074725	AGGAGGCAAATTCAGAATGGAGAAATCCCAATCCTTGCGCAACTCCCTGGATGATTTTCA[A/G]GCGAATAGGCCAATTCAGTTCAGCATGAGAAGTGCCGCGATCACCTGAGGAAGCAGTGGA
Ccan156	Chr2	13099179	TCAACGAATGATCTGTGCCCCTATATAACACGTCGACCAAAAGAGCGTAAAGGTGGAAAG[T/C]TGAGTGGTTGGGAGAAAATTTTCACGAAAGTGTGAAGAAGGACACTTTTCACGAAAGCAA
Ccan157	Chr8	13174159	TTTCCAGCCTAGCTACATTCATGCACCCCAACTCAAACAAATTCTAGTTTATTCGTTCAA[A/C]TACCAACCATAGGAGCATGGAACTAAGGAGAGGTAAAAGGGAAAAACAACTCAACTAAAT
Ccan158	Chr4	13196460	CTAATTAGACCAAAGGTTGCAGCAGTAGCAGAACCAGCTCCCACAACGTTATAAACATCA[T/C]GCACCCCTCGTTTTTCAGTAAGTAGATTTTGTAAGCTGTAAAAAGCAGCAGTAAACATCC
Ccan159	Chr8	13574473	ATCTGGTCACTACTAACTTCACAAGAACTCGCACGACTCAAATTTTTCTTGAGCTTAAGC[T/C]GAAGCTCATGTCTGAGCAGCTCAAGAACCAATTCAAGCTTTAAGTTTTAGCAACATACTT
Ccan160	Chr11	14061114	TACTAAATAAGTCAAACGGACTTCAGTGGTGGCACTTTATGTACACCTAAAACACTTGCC[A/T]GGAAGTAACTTCAGATGTTTGCGAGGCCAAGAATTATTGACATCAAATAAAAGGACTATA
Ccan161	Chr11	14065083	GCAGGTACTAAGAAATTAATCTCCACTATTGGTCAAGCAACATGTTCTCCATGTAGAAAT[A/C]ACTTCATCCATTATCTTAGAAGACTGGAATTGCTACTTGAAGATACTAATTGTAACAGTC
Ccan162	Chr11	14065083	GCAGGTACTAAGAAATTAATCTCCACTATTGGTCAAGCAACATGTTCTCCATGTAGAAAT[A/C]ACTTCATCCATTATCTTAGAAGACTGGAATTGCTACTTGAAGATACTAATTGTAACAGTC
Ccan163	Chr7	14157150	TATTTTCAGGATCACATTGAGCTGGAATTTGAACAATTTGGCTCTTGGATACACATCTGC[A/C]CCGTTGGCTGCTGCCATTGGTAATACAATTCCAGTGATTACTTTCTTCCTCGCAGTGCTA
Ccan164	Chr9	14173128	TTGCATGATCAAAGTGTCGCTTTTCAAGCTTCGTTTATACACACTCATTTTATGTCATGC[C/G]TTTGTGAATATTAAATTCATGAGCGGTCGAAGAAGTGAAAAAGGACTGAGAGCGAGGGGT
Ccan166	Chr2	14414098	TGATGATAAATTTCTTTGATTTTTTGGAACTGGTAAAGTAGTTGTGTGAAATCCTTTCTG[T/C]GAATTAGTCACTATGTTATGAGAGTTATGCATTTGGAAGTTATGATTTAATCACCTGTAG
Ccan167	Chr8	14560648	ATTTTGATTGTGACTATCTGGACCCTCCATTTGTTTATGTTGTAGAAGGCGTAGATATAT[T/C]TCACATGCTAACACCTTGGATGGCTTGACTCTAGGTTTAGACCTGAAAGATATTGAATGA
Ccan168	Chr6	1028948	TCGGGGGTGGCCTTTTATCCATATGTCGGAGTTGATGTCATATGAGTGCTTTGCATTTAT[A/C]GATTTTTTATTTCAGCGTTGCACATTTGGCTTTGGTAATCGTTGTTGGTAAATTGATGAA
Ccan169	Chr6	4270088	AGTTATATCCTAATTATATTTCCTTGATGTTTAAATATTTCTCTCTCGTGCACCTCTACG[T/C]CTGCAATCTGCAAAGAGGATCCGATGCCGGATACAGTAGCTTGTTGTATTTATGGTTTAA
Ccan170	Chr7	14718898	AAATCTTCCCTATACACATGTGCGACCTGTGTACTTGCATTAGTAGAAGTTTAATTAATA[T/G]TTAAAACTTGAAAACAATCAAGGTTCAAACTCCCCACCCATCAAGATTCTGCTAAGAGAT
Ccan171	Chr1	14978807	TTTTGACACTTTTTTGAAAAAATTAACATCTAGGCCCTTAAACGATGGGCACTATGCAAA[A/C]TTTTTTTAATTTGTTTCCAAAAACTAGTTTTTATTTGGTTTCTTGGTTAAACTAGTCGCT
Ccan172	Chr1	14981072	TCTGATCTGGTTACGAGGCAGGGGTTCTTCCAAGATTTTCTTTTTCAAGTAATCAACAAT[A/C]AGTTCGCTATCCCATGGACAAAATCGGTAACCAGGTGGAAAAGAATCGAAGTAGGATTCC
Ccan173	Chr3	15116417	CCCCTCTGAAAGAGAGAGCATTTTGTCTTCTGTCTATGCAGAATATCCGAATCTAATTGT[A/C]ATAGACTACACTGCGCCTGCAGCTGTAAATGGTAAACAGTTCATTCTTATGGTGCACAGA
Ccan174	Chr5	15490647	GATTAGGTGGAGACAGCCTTTCAGGGAAACATAAACGTTAACCAATGAAATTAAAATTGA[C/G]AGCAGGTGCTAAGTCTCTTTCAATAGTCAGTTTATAGTAACAAAAATATTTGTAGGTTGT
Ccan175	Chr11	15547548	CTTGATGCCAAGTTCAACTATCTAGCTTATTTACATAACAAAGGTGGCATGTGATCCTGA[A/G]CAACTTCATATTTCGAGACCAAGTTAGACGTATATGCTGCTGAAGGCGTGAAGAAGAACA
Ccan176	Chr5	15597352	TTGCTGCTGCTGCAAAGGTTATTGAATTATTGAGTCCTGGAAAAGGATTGATCAACAATT[T/C]GACGCACCTGGAAACAAGTCATGCGTTTCCGAATTCCATGTCCAGCATGGTTGCAGCATT
Ccan177	Chr9	15706350	TGGTGTGTCCAACGTCGGCCAACAAGGAAGTAAAGCATCATTTTTTGATGATGTTGTTCC[T/C]GGTGCTACTAGTTTCCCCATGGTCATCCTCACCGCTGCATCTTTCAATGAGACACTATGG
Ccan178	Chr2	16048227	CGCCCTCCTATCATGGTCTTGGTCAGAAACGGTGCTGCGTCGTGATTAGATAGGCTGTGA[T/C]ACCATTTAACCCTGTTTGACCTATTGGCACCAGGGCCGTAGCACTTGTATTCACCAAAGT
Ccan179	Chr6	34548947	GAATATTTGACTATCCAATCTTGTAGATGGGACTAGGTTTCAAGAGTAAAATGGCACATG[A/T]GCCAGACTTTAGCCAGCTTTACTCTCCCAAGAGATTGGTGGTGGTCAAGCAGAAGAATAG
Ccan180	Chr1	16213134	CTTGGTCGGAAACAAGCTCACTGGTGGACTTCCGACTGATATTGGTCAACTGAGTGGACT[T/C]ACCATGCTAATTGTGGCAGATAATCAACTCACTGGGAGGTTGCCGAGGTCATTAACGAAC
Ccan181	Chr10	16436962	AAGCCAATCAACTAGTTTAAAGACATGATGATGTATCAAGCTTCCCAACAAAGAAATTTG[C/G]TTCACGTATTGTCTATGTGTATTAATTAATGCTCCGTTTCACTCTGTTTTCTGATGCATA
Ccan182	Chr1	16557024	CGGCATTGGGCTTGATGGATAAGGAGGATTTTTCCACGACTTTGAGAGCAAAAGGGCAGC[C/G]GGCAGCAGGATCATTTGATTTGTGATGAACGAGAAAGACTGTTCCCGTGGCTCCTTTGCC
Ccan183	Chr10	16580787	AAATGACAAAGAGTCTAATGATTCTAACTAGAAGGATATCATATAGATTCCATTTAGTCA[T/G]CCGTGAAGCCAATCAAGTCTTGATTGTGAAGAGGAATTTCCAAAACCTATTTATGTGTAA
Ccan184	Chr6	3674386	CCCACAGAGCCAAGTTGCATGGTCTTCGGAGAAGATTGGAACTGCACAGGTTTTTGCTTC[A/G]CCATTCGTTTAATCATAAGAGAACATGCCAATTTCCTTAACGTATATAAGGACAGCTAAA
Ccan186	Chr4	16830501	TTTTCAGCAAGTTTATGTAGCTGAGCCTAGTGTTGCTGATACTATAAGCATTCTCCGTGG[T/C]TTGAAGGAGAAATATGAAGGGCATCATGGTGTTCGAATCCAAGATCGGGCTCTTGTTGTT
Ccan187	Chr11	16902102	TTCCTACAGAAAATTCAAATGCTAGAATTGGCAGAAATGAACAAGATAGGGAATTTTAGG[T/C]AGCTGTAAAGAGCTGAAAAAATCATGAGTTTCATAGTCTTTTATACAACCCTTCAATAGA
Ccan188	Chr11	16933325	GCTTCCAAACTCTTTCCCACGCTCTGCTTGATGTTGCTAATCCCTCTTCCTTCTCTATTT[C/G]TGCAGTATAGGCTGACTTCGCGGAGAATGCCCCATTAGGTTCCAATACCCATATCAGCGT
Ccan189	Chr11	16974494	CAAGGTTTGATGGAGGCGTGTTTCCTTTCCAGGTAGTTATAACTGCATGAATTTCAGGGC[A/T]GTTGCGAGGGACAAAAATTACTTCTCAGCAATAAAGTTGGGAAAAGCAGAATATTTTTTA
Ccan190	Chr8	17109579	TGTCATTCCGATTGTTAATAAGCTACAAGACATATTTGCGTCGCTGGGGAAGGACCAACA[C/G]GAGCAGCTTTCGAAGCTGAAGCTGCCGCAGGTGGCTGTTGTTGGTGGCCAGAGTAGCGGC
Ccan191	Chr2	17323398	GCTTCAATAATGAATTAATTTGTCGTTTTCAATTGGTAGTGTTTTCTCTTGTGGTTCAGT[A/G]AAATGATTCAAGTTTATTGAACTTGGGAGAGAAAAGATTATAAAATGTAAAATAGGAATA
Ccan192	Chr2	17376675	GATGTCCAATGTCCATGTTCTTGTTTTCATCATCGCAGTCCGAGGTGGTAGCCTCTGATG[T/G]TTCTTCACCATTTCTTATAGTTAGGCACGACCAAGAGGGCAGGCTTCTTGAAGTTGTCTC
Ccan193	Chr9	17399666	AAGAAAAGAAATATTGCTCTTTTGAAGCAAATGAAAAATTTATTGGGGATCCTAATTGTT[T/C]AAGTACCTGGGAAAATGCAAGAGACTGCAGACAATGTGCTCTACTGATGAGCAATAATAA
Ccan194	Chr9	17771200	ATCTGTTCTGCAAAAACCATGCATCAAAACTCCATATGTTATAGCATCAGGGGCAAAACC[A/C]CGAGCAAGCATTCGATCAACCAATTTGGCAGCCTCATGAATTCGACTGGAATGGCAAAGG
Ccan195	Chr6	11923765	GTCCAATGACCAGAAAAGCCTTATGCAGCCACAACTGACAGAGCATGTCCTTTTAAGATA[A/T]TTGGTTTTATGGCATATTATTCAACAACCACTGGTGTGTAACTAGTCCAATACCCAGAGA
Ccan196	Chr9	18058347	ACATGCTGATGGAGTCTTTTTTTCTTAGCAATTTCTTTATAGTCTGTGTTAGTCTAGGGT[T/G]CGTTCCTTCTTTAATTAGACTTCAGATCATAAATTAAAAACAAATCTGAAATCATAAAAA
Ccan197	Chr2	18272068	AGAGCTTGAAACAGTAGGAAAGGATGAGAAATTACTGGCTGAAATTGAGAAGATTTTGGA[C/G]CCCGTGAAGAACCAGACGTGGCCAAGTGGAATTCAGCAGCTTTGATATCGTATCTGCTAT
Ccan198	Chr3	18323877	AAAACTAGACTTCAAATATTAATAATCTTTAGAAGACACCTCAAAGAGATTCAATTCATA[A/T]GTTGGTCCAATTAAGCCATAAACTACTATAACATTCATATTTTTACTTGTGCAGGGCAGA
Ccan199	Chr3	18443545	CAGACAGCGAACAGTGGCACCACCATACCACTCAAAGTTGTAATTGTATGATAGCTCCGT[T/G]CCAGATGATATATCTACCTTTGCAAATATCCCCACTCGTGTTTCCCCTAACACTGTCCAT
Ccan200	Chr8	18480370	CCGGTTGTTTGAGGGGAGAGAAGCTTGAGCTGAGGCCATATTCTAGGGGAAAGTTAGGGT[A/G]GGACTGCGATCAATTAAGTGTTGTTTGCAATGACTACTTAATTTGATAATTAGCCAGAGG
Ccan201	Chr3	18514255	AGTTAGCCAAACATAACTTTAAAGAAATAAATGATTACTTATTCAATTTTGAAGCAGTAG[A/C]TTGGATAACTCAAAGACATAACAGGGAACCTGCATTTTGAAACTTCATCAAGGAGAAAGC
Ccan202	Chr10	18656856	TTCAACTTCAATCAAGATTTTATGGTTTAATATGGTGGTGAGTCAACCATTTTGGGATTT[A/T]TCCAATACTAATGGCCTTGTACATGGAGCATCTTGCACTTAGATCCCACAATAGCATGGA
Ccan203	Chr10	18774789	CTTCTCCCTAGAAAAAATTCTCTAACTAAAATTTCCTTCAACTCTCCCGTTGGAGAGAAT[A/C]TGATCTTTTTCCATGGAAAAAATCCTCTCTATAATTTCTTTTCATTTGTGTGAATAAAAT
Ccan204	Chr4	18851254	TGTAAATCATTATAAATTAAATTATTTTATTCAAATTCTTATCGTATATTGATAGACAAT[C/G]GGCAAACAAATTTTGGTTTCAATTTATTTAAGATGTTAAAATTAAGAAAGTCCATTTTGT
Ccan205	Chr9	18893032	CCATTCAATACAACTTATTAGGGTCACAAAGCCCTTTAAACCAAGCCAATTCGAGAGGTC[T/C]ATAGTAACCCTAGAAAAGCCCCAATTACAAACCCTAAATCTGAAATTTTCCGTACAAAGC
Ccan206	Chr9	18965659	TTTAAGAAATATGAGTAAACATGCAAGTTCATATATGTATAAACTTCTATCCAACACTTT[T/C]ATCACTCTTCATCTCTAATTCGAGAGCTAATTCTAATGTTACATAAATCTCAGTCATTTT
Ccan208	Chr4	19062970	AAACCACCAATTGTTTGTTAAAATGAAGGTAATCTAGCTACTGCAATAAATTTTCCCGCA[C/G]TTCTAAACCCTAATCATATATCCTAACTAATTCTATGCTTTGGAAATTTTACCAAACATC
Ccan209	Chr1	19080225	ATGATCCAACCCACTCTTTTCTTTTGTTAGAATTAGATATAAAGATTAGAATAATTGTTT[A/T]AGCTATATTATTAAATAATATGCCTATTTTAACTAGCTAACACCAACGTGGGTAAAATTA
Ccan210	Chr9	19583519	TAGGTGAAATCGAAGAAACCAAATAAATGATGAGTAAAACGCATAAAAATGACTTTAAAG[A/C]GAAACGGGCATTTGGACTGATGGTCGGACATATCTAGGGTTTCATAGACCAAACGTAAAA
Ccan211	Chr3	19929208	CTGCTGCCAGACTATATTTTCTGATGGAACTGCTTCTAGTTTCATCTTGAAAATTGTTGT[A/C]CTGGTTTCATGTATTTGCTTTTTCCAGGTGGTGTTTTTGTATTTAATATGCCTTGTAAAA
Ccan212	Chr2	19931629	ATTCGACAGGACAAGAATCATAGTAGGAAAGGTTTTAGGTGCAAAATAAGAAAGAAATTC[C/G]GGGGAAAATAGAGAGATATCTTTACCAAAGAATTCACGCTGATCAGCAAAATCATGGTAT
Ccan213	Chr11	19937464	GTTGATTCAGTCTCTTTTCCAAGCAGGCAAAACCAATGAAGCCAAGAAATTCATGGAGGA[T/C]TGTCTCCACAAAGGATGTGCTGTTAATGTGGTAAATTTTTCTACTGTAATTCATGGATTC
Ccan214	Chr8	19964144	TGACTAGAGAATATTCATCCAAACTGAAATCAAAAGCTTCTTTTTCTTTCTTCTGTCAAC[T/C]TTGCATTGCTCATCAAGATCTCTTTAATCTATCTCTCTGACGAAAAGGGTAATGTTTACC
Ccan215	Chr11	20012682	CAGCCAATCTTATTGTCTGTCTGAAGTTATTAGATCAATTCATGTAGGACTACTCTGTGT[A/T]CAACAATATCCGGACGACAGGCCGAGCATGCCATCTGTGGTTTTGATGTTGGTTGGTGAT
Ccan216	Chr5	20404110	CTCAATAAAAGCACAAAACAAGAATCAAGATCAGGTGAACCAAAAAGGAGCTCCAAAAGC[C/G]GTTCCAACAGGGAGAAAAACATCCGAAAGAGAAGAAAGGAGGAACAAGAAAATGCTCCAG
Ccan217	Chr6	6210571	GCTCTGCATAAAAACTCATCTGTGTTCGTGCAGCCTTGGCTTTTGGAGATTGTATCGTTA[T/G]TTAGTTTATCTAGATGATCCAATTGTCGGTAACTTTGATCCTTCCTCCAGCATGTTTCTG
Ccan218	Chr1	20650799	CAGCGAGGTTCCAAGGGGTAAATCACTCGGCGGTTCAGGTTGTTTGGGAGGTGGAGGGTT[T/C]CTTACAGCAACTTGGGAGAGCACGGGTATTCAGAAGCGATTCTTTCCTGGGGGATACGGA
Ccan219	Chr9	20657867	CTTATGCTTTTTGGGTTCTTCGAGAGGAACACCAACAACTGGAAGCTTCTCTTCTTCAAA[C/G]AACCAAACCTACAAATAGTTTTAAATGATAAGAGCAAGCGCATAATAAGCCAAAAATTTG
Ccan220	Chr10	20658643	ACTTTAACCTTAGAGTATGAAATCCATCCCACTGAGGATCACTTGTCTACTATTCTGTTA[A/T]TACATCTTTACAATTCAATGGGTTGGATTTCATACTTTATGGGGTAAAATATCCAAAGTT
Ccan221	Chr4	20976108	TAGGTATATATGGGATCCACTATACACTATAAGAAAATTATGATCATTAATCAAGAACAA[T/C]AATCTTGTTACAGCACAAACACATATAGACGTATATTATGATGTATATATTAAATAATTG
Ccan222	Chr7	21008106	AGGATACAAGATATTAACCTGAATTTTTGGTATATTTATTTTATGTCTAGTTTTGTTCTA[T/G]CTCACTCGCTTTTGCTTGGGGTTTAGTTAGGAGGGTGGTATAAAAATTTAAACATTCAAG
Ccan223	Chr4	21008511	ATTCATAAGTTGTATGATAACCTCCACACAAGTCACAAATCACATGATTTGAATTAAAAG[T/C]ATTAGCATTCTTCTTTTGCTCAATCACATGCATCATATTGTCCAAATGATCATGTTTAGC
Ccan224	Chr1	21321123	ATTGTGAATTTAGGTCAAATGGAATGGTCTTTTTTAATGTGCTTCAATTACTTATTCTGC[T/G]TTATAGATTTACTAATTCCTTTTCCCCTGTATCTAGTTAAAAGACCTCATTTTTGTCTTG
Ccan225	Chr8	21417810	ATTCACCCTGATTTCCTCCACTAATTTATCTCCTAAGATTACTCATTCAAGATTCCTACA[T/G]ATACAAATATAGATAATATTCAATCTTGACTCTTTATTTTGAGAAATTTCATAGTAAAAA
Ccan226	Chr8	21424647	TGTTGGATTAAGTTTCATGGTTACCTCATGGACCGACAGCGAAGGGGAATCCGATGAAAA[A/C]CAACCCTGCCAGTGTCTTTCCACCAAGAAAGCTCTCTTTGGTTCTCATTAAGCTTGTGAA
Ccan227	Chr9	21488450	TTCCATCATCTATTTCCAGTTAGTGGGGACTAGAAAATTGCTTGTTCTTTAAGTACTTAC[A/C]AACCCACACGGTTTATGCAGTGGACTCGTGAAGGAATGGCAACACTAGCTGCCCTGAATG
Ccan228	Chr4	21755845	AAACAAGTTGGAAAAATTACATGACCAGTTTGAACTTGATGACGATTTAAACTTGTGAGG[A/G]CCCAGATCCCTGCAGCTCATCCCTATCTTATTTATTAATCACTCTACATCTCAGAATTGT
Ccan230	Chr11	21883507	AAAGGAAAAACTGCTTTACATCTTTTGGCTGCAAAACCAGAGTCCTTCAGGAGTGTTTCT[A/G]CCTACACGCTCAACGATCTTGGGAGGAAGTCCCTCATTCCTGTGCATATACTCCGAGCTA
Ccan231	Chr5	22000065	ATTCATGAAACTTATTCTTGATATCATCTACAAGTCTGCAAAAAGAGACAAGGCTGGGGC[A/C]GGATCCTTCGTATGGCAATTCTTTGTTGGAGGGATGGAAAAGTACTATGACGATTTTGCA
Ccan232	Chr8	22250565	TGAGGAACTTTTGGGAGCAACATAAGAATTTGTAAATGGCTAATGTAGTTTGTTTGCAGT[A/G]AATGTCGAGATCAAGTTGTGGTAGCAGAACAATCTATGGCAGCAAATCTAGAGTTTATGA
Ccan233	Chr5	22276633	CTTTCCAATCAAGTATAATATGAAGAACATTTGAACAAAGAGGTGAACTTTCAACAGGAC[T/G]TATGTAAACATATGTTAGTTTTTGGACAATATAAAGAGATCAACCTGATTTGGCTCTCCA
Ccan234	Chr7	22361602	GTGCTAGTATTCCCTTTACCACTTCAGGGTCCTGTGAATTGTATGCTCAATCTGGCTGAA[T/C]TGTTCTGCCTTGGTGATTTGCATGTTACCTTCATCAACACTGACCACGTCCAGGACCGAT
Ccan235	Chr7	22544352	CCTCAACTGTTCCGCCATTGTGCAAGCAGAACTTTCTTGCCAAGATATTCATTCTGATTA[T/G]TGAGGAATAAGTGATTGGTAATTTACAAGTCATCTGAAAATATTAGTTGTTGATAATTAT
Ccan236	Chr7	22877237	TCCCTTGCATGGTAAGTGGACAAACCAATGAAACAGAAGAATAAACAATTCAACATTGGT[A/C]TGCAAACAAGATAAAATAATTTGAACTCCCAAACTACTCCTAGTAAAGAAAAGCACAATC
Ccan237	Chr2	22998994	AGGCTAGACACTGTTTTTGTAAAGCTGGCGACCTCCTTGCTGTGGTTGAATAATTTCAGC[A/G]TTTCAAAGGCTGAGGCTTCTGATTAAGGCGATTTGGCTTCTCCGATGCATTCATTTTGTC
Ccan238	Chr2	22999511	TTTGGATGGGGGTTAAGTTACTATAATGATAGGTCAGTAATTCAATTATTAAGAAGGATC[A/G]GCAACTGCATGCTGGATAGGCTTCAGTCTTGTTTGATATCTGGTTATAATCTACAAACTT
Ccan240	Chr8	23495818	ACTAAGCAAGATTTGGTCTTAGTTTTCTATTTGTCTAAAATAACATTCTACTTAATAATT[A/T]GATTTATTATATTTTAATAATAGCAATAATCGTAGCAGTTAGGAAAAAAAGTAACCTCAA
Ccan241	Chr1	23878706	TGCAGATTACATATTAAAAAAAAGGAGTTTTATATGTGCATGACTTGTTAATACTTGGGG[T/C]GGTGATTAGTGGTGGCAGGAAGTGGTCGGTGTTTGATGTCTGCCATAGCAGCTAAGTTAT
Ccan242	Chr10	23946287	TCCCCAAGGCCTTAACTTTTAAAGGCTGCACAACTGGAGAGAGATTTCTTATGTATAAAA[T/C]ACAAAGCTTATGTTATATCAAATCTAATCTAAACTACTACAAAAGTGAGAGTTTGCAATT
Ccan243	Chr1	23997268	CCAAGGAAACAAAATTCAATCAAAATTTCAGAATTTGTACTTACCAGAAAATGGTAATTG[A/C]ACAAAAGCCCATTTTTCTCCATAGAGATTCTCTGGAAGTTCCATGGGAAAAGGATTATCA
Ccan244	Chr5	24038313	TGAAAAAAATGTCACCCATGAGCACTGGCAGGGCCATGAGTCATTTTGCTGGTTAGTTGT[T/C]AACTGTGGATGCTCATGATTATCATGGAATAAGATCTATTGCATGCTATGATATTGTTGT
Ccan245	Chr5	24091362	AATCAAAGACTTGGTAAATGCAAAACCTTTCCACATTACAGGAAATTTTTATCAGGTACA[A/T]TATCAAGTCTTAAAAGAAAGAAACTTTTTTACACAGATGGATCATATAAAGCAGACAAAT
Ccan246	Chr6	394244	CTACACCCGGTGGCTTGCAAATCCTTCAATAATCTGCAATAATACTCTATCCTTATTATT[A/C]TTATTAGAGTATAGTTATGAATGGTTAGGAAACAACACTGCAACAGACAGCCTTCATTGT
Ccan247	Chr5	24277242	CCCCTTCTGTGTAGTAGTTGGGTGGATAATGGGGCGTCCTATGGATCTGAACTTTCAGCT[C/G]TTTGAGACAGCCACACTCTTTATGACTGTGCTTGTAGTAGCCTTCATGCTGCAGGCATTC
Ccan248	Chr3	24510436	TCATACCAGAAAATTTAAGTACTCCTAGGTATTGGATACACTTAATTAAGGGCTTGTTCT[A/C]GGTTCATTATTTTAGCTGATTATGAATTAGTGATTTTAGATAATTAATTTTGTGATGTTC
Ccan249	chr11	24735722	TTAAAACTAATGCATGTTTATTGAACTCTATCAATGCTTTTAATTAATTTGTCCAATGCT[T/C]CTCGGTTGAGCTACAGAAGTTGAAACGTCACCACGGTGCATGGGAAGTACTTGTCAGATT
Ccan250	Chr8	24787207	AAGAAAAATACTACATCCTTCACTTTTGAGGTTGAAGCACACGCAGACTCGTCCAAGACC[T/C]CCATAATGATATAAATAATAGTATTCTGCAACAAATTCCAACTTCAGATTGAATAAGATA
Ccan251	Chr8	24885817	AACAAATATAATCATCAAGAAGGAAGATTCTATAAAATAGAGAATGCCATACGTACTAAA[A/C]GTTTTGCACTGCTAGAGTCTCCCACTTTCTGATCGATCGAACCAACAATCCTGAGGCATT
Ccan252	Chr10	24922421	GGCATCGAATTTCATCAATCCTTTGTTGCAGTCATCGCCATTTCCCTCTCCGCTAGCAAA[A/G]TAGTTAGGGCTGATCTTAGTTAGCACGTACGAGAATCCGTCTCCACCTCCTTGATTAGGT
Ccan253	chr1	25355453	ACCCAATTTTGACGTCCAAGAATCCACCGTTTCAAGATCGTGTTGTGCAGGAGGTACTCT[T/G]CATGATTCTGGAACCCGTTTTTGATCCACGGTTTTCATCCAAATCACATGCTTTTAGGCC
Ccan254	Chr1	25428086	TGCAGCATAAAAGTTTCATTGGTACTACCAACAAAAGAAAGAAAAATAGAACAAGAAATT[A/T]ATTTGTTAGCCACAATACACTTAATAAATATACAAGATAAAACGCATCTGACAAAAGAAA
Ccan255	Chr4	25451509	AGTTCTTGGTTACATTCAATCAACTATACAAAATGTCCCAAAAATATTAGACTTGCAATC[A/G]AATATACACCTAAAATTTATATATAAAAATGTAAATGCAAGACTAAAACATGTCCATTTT
Ccan256	Chr5	25506168	TTTGCTCATAAAAGCTTTTGCTGCTTAAATATTTGTATCTCTTAACCTGAGTTTGTTTAT[T/G]TTACATGGGATGTGCATTGTTCTTTGCGCCACAGTCCTTAGCCACATGTTTTCTTCTGTT
Ccan257	Chr6	36426362	GACTGTTGACAAGCAAATGATTGAGGTATTCCCCAAGAACATGGACAAAGACAGTGTTGT[A/C]CTGTACGCTGCTAGGGCTTCTAGAACTGAGAACCAGGATGCAATTGATGCTTCAATTGTT
Ccan258	chr2	25519281	ATCATGCATCACAATTATCTATGCTTCTCTCTGCTAGAGCAAAGCACTTCAGTGCATTGC[T/G]AGTTAAATTTGTGCAGAATCCTGCTATATTTTTAGCCCTGAATAAACCAGATGAAAAGAA
Ccan259	chr4	25553194	GTTATTTAAGTAGTTTATTATCATCAATAGTCCAAAGCATAACAAGTAGAAGCAATGGAG[A/T]AAGCTGGTTAGCAGAAGATCTCAATATGGGAAAGTTGGATTACTTCTATTACTTTATAGC
Ccan260	Chr10	26292296	CAGCGTTTTGGCTCCAAGTCAGCTGATTCCGGACCTTGTACTGTTGCGTCATAAGCAAGA[T/C]ATTAACTATCATGGAAGCCAAAAGGCAAACAGCATAGCAAGAGCTATGCATCTTGGTCAT
Ccan261	Chr8	26397104	ATTCAAAATCTGAGCACAAAAAATATCTTGATCAACCAATTCAGCTTACCCTTTTGGTGA[T/C]GAACTACAACCATGGATCTTGCGTGCAGCCTTATGCTTGGTAGTTCATTTCATGGCTTTC
Ccan262	Chr10	26509442	TGGATATAAAGGTCTTAAATATGCATATTTTCAATATGTTGTTTTTTTAATTGTCAATAC[A/G]TGTTATAGTTGACTTGCCATTACAAGGTATTTAACCCTTTTTTTTGTTCAAGGTATTCAA
Ccan263	Chr11	26559699	CTCAGTCAATGCAGCAACCCCACTCTTCAAACGGGCAATCTCCTCAGCTATCTCTTCCTT[T/C]TCATGGAGCTCCAAACTGTACCTGTAGCAAGCCTCTGCATAAAACAAGGCTGCTTTAAGC
Ccan264	Chr10	26570346	AAAGTTCTGGATGGGACATCATTGGGTTTGGCCATTTTTCAATTGTTCTTCATGAAAGCA[C/G]TGCAAAATATTTCATTACTTGTTGAATGTGCTTCATTCTTGAGTTTCCATGAACTACCTT
Ccan265	Chr7	26639320	TTATACATCATGGCGGCCTTTTATAGAATTTCTGGGACCATCTTGTCCTGTTATAGTAGC[A/T]GATGGATCAAACTACATGAAGCAGTGTATAGCTTATACCTTTGTCAACTAAACATTAAGG
Ccan266	Chr2	26904998	GCATGGTTCAATCAGTTGATAGATTATCTTTTTATAACAGGACTGCACATTTTTCTAGTG[A/C]AAATATCTCTTAGGTTGATAGTCTACTCTTGACGCCACTACTATGTAGTTATAGTGCTTT
Ccan267	Chr4	27080462	TGGAGGAGTTTTGTCAAGGGACAAGGCTTCGCATAATGCCTGTTTGGCCATGTGGATATC[T/G]GTCTGCAGCCTCCTTTCCCATTGACCCTTTGAGATTGATTCATGAGAAGTCGATGAATGG
Ccan268	Chr11	27151969	TTTGTTTACTTCTAATTATTTATTTTTGAGAAAAATAGATAGAAAAAGAGAACCAAAGAG[A/C]GTATAGATCAATTTTGTGTGGCAGGTCGTAGGAAAGAGAACAATCACCGACCACTTGATT
Ccan269	Chr8	27319275	GTTGCGGGATGCGGGTGTTGTGGCCCGACATGATGTCGGGCGATGATCGTGTGTCCCCAC[C/G]GGGCGTGATAGCTGTCCCACGTGTTCCCCCAACTCCCAATTATGGATCTGCTTTCGCGTC
Ccan270	Chr6	34561358	AGCATATGATGACGTGGAACGACTTTGTGGCAGGAATATGGTCCAGGTGGTGGAAACGAC[A/T]GTTGATGCGAGGATTAAAAGGTGCAGAGTCCATGATTTACTGCGAGAGCTTGCAATCAGG
Ccan271	chr11	27902646	ACACAGGGTGTTGTGTTACCCTTTTATGTAACTCATTGTTTATGAAGGAATCGATGCCAT[T/G]GTTTATGGAATCGAAGTGCCAAAATTCACCTCACCCAAGGAACACATCATATAATTTGTA
Ccan272	Chr8	28345949	CAAAGGACAGATTGATATTTAAGAAGTTGTTCTTGAAAATTTACTTTCTTAGACTGCTTA[A/G]TATTGGTCTTACCTCTAAAAGTTTTGGAGGAAAGTAGGTCCTTGGTACTAAACCACGCTT
Ccan273	chr5	28529680	TTTGCATGACACCCTTATCTCTTTTGTCAAAACTTTTGACCAACTTCTCTCTTTAGACTC[A/G]AGAAGACACACTACTAAGTGCTAAGTACTAACACACGCGGGTGCCGTACGAGTCAGTAGC
Ccan274	chr5	28581479	AAACCAATTTCTTCAAATTCTTGAGCTTCCCCAACAAGTCCCCAGGAATCTTGAGCAAGA[T/G]GGCATTATGGCCAACATCCAATGTTTCAAGCTTCTGGCAGTTGGTCAAACCAAAAGGGAA
Ccan275	Chr6	33714909	TGTGATAATGTCATATGAGATCAACTTACCTGGCAATGACAACACAAGCTTTGCCTTGTT[T/G]TCTTTTTCATCTGCAACAAAACTCGGAACTCTAAATTGATATCTTTCCACTTCATCAGGA
Ccan276	chr11	29441843	GCATAAAAATTTAGGAGTGCAGTGCCAATATAGGTAGATGACAAGAGTCCTCCTTTGATA[C/G]AGTAAGCATGAAGGGAAGAACCAATTATCAGAGCTCCATGGGATGCACAAGCTGTGAGCA
Ccan277	Chr1	29957221	CACTTTATCAGCTTGAGTGTTTCCATGAAGCATATGAACTTTGGCCCTATGACCTCTTCT[T/C]GCTCATCTGACCTTGCAGGAACTTTGATATTTTGAGAGACTTAGACACTAGCAATTGTTT
Ccan278	Chr8	29967223	AAAGGCAAGCATGAGCAGACGTGAGAGCTATGGTGGTGGTCAGAGTTCTTTAGGCTATCT[T/C]TTTGGCTCCGATGATAAGAAGAAAGACACTGCACCGCCAGCCACACCAGTAGTTTTTGCT
Ccan279	Chr6	3336186	ATAAACTGCTATTGGCTTTGGAAGATGCACTTCAGGAACTAAGATAGTTGCTGGGATCAC[A/G]ATGCAGTAGAAGAAAAAAGTAACCCAGTGTGCAACTATCTTCCTCACAAAGAAGAAGGCA
Ccan280	chr11	31112740	GCCACCTTCACCGTTATCATCAGCTTTGAGCACAATGAAAACATACTTGAGCAAAGGAAC[T/C]AAAGTCAGTGTCCAGAACACAAAAGACAGAACCCCAAAGATTTCTTCGTTGGTCTCTGAA
Ccan281	Chr2	31217671	AACAATTTGGGTATATATATTATTGCATTTGTGTGTGCTTGGCATTTGTACATGTATATT[A/T]TTTTGAAGAAATCCCGTGTAGTTCTTCAAAATTTTAAAAACAAATCATGTAGTTTCAAAA
Ccan282	Chr11	31272619	TATTAAATGTTGCAGGAGAAATTGACTTTACCTGCTCTAGTGGAGCAATCTTTTGTTTAT[C/G]TGAAAGATCTTAAGAAAAGGATAGATGAGCTGAACGCAAAAAAGGAAGAGCTGAAAGAAG
Ccan283	Chr6	32469700	GTGTAACAACCATCCCAGCATAATCAGCTATGGAGTTGATGAGATTGCTAGGCCAAATTC[A/C]TTAATTGTTAGCAAAAATAAATTCAATCTTCATAAACCTATAAAGAAAAGGTTGTGTTTC
Ccan284	chr11	32581168	TGGAGTTGCTGTAGGAGTAGCCATTTCTCACAAGATTGCGGATGCCACGTCACTTTTCTT[T/G]TTTGTAACCAGCTGGGCTACCATTTCCCGCAGGGACAGCCATGATACACGGTCCCCAATC
Ccan285	Chr1	32660311	CGTCTTAGCCACATGGGGTTCTTCTGAAAAAACTGATGAAATCTATGTACGGATATTGTC[T/C]TTCAAAAATTCCTCGTAATGCGCGTATAATACCTGAAAATTTTTTCTGAGGTTCTTGGAG
Ccan286	chr1	34715751	AGCTCAACTGGGTCTCCTTTCCTCCATTAGGCTACAAAAATTTAGTTCTTGGACGGCTTA[C/G]CCATCAATCCACCCCCGACTAACCTGCAGATCAACAAAATGCTCATCAATGAATCCTATT
Ccan287	Chr1	34725806	GAGTGGGAATGGAATGAATATGCATGCATCGGTACTGAGGCGTGCTATGTTGGCCCGTTA[A/C]CCGACACTTAGGGCTCCATTCCGGCTTGGGCCCACTTATCCTTAATTCTCAAATCTGCTC
Ccan288	Chr1	37104523	TTTTGCTTCAAATTTAATTCTTCAATTTGGAAGTTGAAATATAAAATGCACAGCTTAGGA[C/G]GCTGGTAATAGTAACAAGATAGACCAACTGGACAAATAAAAAAAACCCAAAATTATATTT
Ccan289	Chr2	39777809	AAGCCTACAAAACTGAGTTACAGGGTTCCTTAACTGGAAGAGCTTGCTGCAGGAATTTGT[A/C]CAAAGGATCAAATCATTCTCTCTCTTCCACAAATTATCGACAGCACAAGCAGATGGCGAA
Ccan290	Chr2	41254773	AGCCAAGCTGCGGGACATCGAAAAGCAATATACAAATGCACCAGCAAAGATGCTTCTTGA[T/G]AGTCGTGGTAAACATTTACAGAAGGCAACAGAGGCATCAGCCAAATACCATCCATTTGCA
Ccan291	Chr2	46916126	GCTATTGTTACTGGGTAACAAAAATTCATCTTGAATTGACTATTCACCTTTAGGATCAAG[A/T]TAAAAAATAGTTAAATTTTGATGTTGAAAGGAAAATCGTAACCTTAATTTTTGGGGGATG
Ccan292	Chr2	51368547	AGACACATCACTACCAATTCAATTCAATGAACTCTTCACCGGTCATTTTCACCGCTCTAT[A/T]TCTCCTTTTCATTTCCCTCCAAGCTATCCGCTTATGCCAAAATATAAAGAAGCGTTAATA

## Sheet: S Table 3 genetic parameters
Supplementary Table S3 Minor allele frequency (MAF), Shannon's information index (Is), observed (Ho) and expected heterozygosity (He), Polymorphic information contenet (PIC), inbreeding coefficient (FIS) and flanking sequences of the retained 120 SNP loci scored on 270 accessions with unique genotypes
SNP ID	Chromosome	Genome Location	MAF	Is	Ho	He	PIC	FIS	SNPs and flanking sequences
Ccan096	Chr7	131575	0.4375	0.685314	0.534091	0.492188	0.371	-0.0851371	TTGTTTGATGTATGCGATGATGATTCTTTTCTGGTGGGAGGGGAGGAACATTCCGGCTTT[C/G]GGGAAATTCCCAGGACCCATATTTCATTGTCTCTTAAAGGAGTCACCTTGTCGGACAGAA
Ccan099	Chr5	1021188	0.08969	0.301831	0.148855	0.163299	0.15	0.0884518	AAAGAATCTTATACAAATATGCTGTTGTTGCTTGCATAATACCAAAATCAAAGTACAGGG[A/T]GGCTGTAAAGAGAACTGACCATTTGAGCAACAAAAATATTCAGCCCATGAACCGAAATAT
Ccan100	Chr3	2133551	0.3295	0.633825	0.421456	0.441861	0.344	0.0461794	TTACACTATTAGATTAGACATAACTAGCAAATATTTCGGATATAATTAGTGGGATTAATC[A/T]AAAGTTTGAGGATGATGTCAGAGTCACAAGTCAGAAGCCATGAGTGATGCTTGCGTGGAG
Ccan101	Chr10	3301654	0.43985	0.685893	0.533835	0.492764	0.371	-0.0833477	AGGCCTGCATTTTTAAGCTAGTTTTTTCAATCAAATTGGTCTCAACAAGGCTCTTGTGGC[A/T]TCCCATATCTTATCTTGCCAGTACAGAAAATAAACATGGTCCGGTGCACAATATTCTGGC
Ccan105	Chr6	4439262	0.19057	0.487043	0.320755	0.308501	0.261	-0.0397194	TTTTTGAAGCCAAGGGGGTGGATTGATCCACCAACCTGGGGATCAAAGAATGACAGAGAA[A/G]TGCAGCAACAAATTCGTACAAAAGAATCTATACATATTAAGGAACTCATAACCCAGTGAA
Ccan106	Chr3	4943940	0.92453	0.267568	0.128302	0.139551	0.13	0.0806122	AGCTTGAGTTGCTAACTTGCACAGATGATGAGAATTGGTTTGAGGGTGAGGATGGGGATG[A/G]GGAAGACAGATTGACTTGTGGGATTAGATTCCCTGCCTCGCACTATCAGAATCTCAAGTC
Ccan109	Chr2	5971872	0.14479	0.41356	0.204633	0.247648	0.217	0.173695	TAGACCGATGTAACGGATGCGGCCAATCCAAAAAGCAATTTTGGCTGTTTGTTTGTTAAT[A/G]CATTGTGGAAGAGAACAAGAAGGTCAAGCAAGTGTTAGCAGCTAGCTTAGCTCAGTTCCG
Ccan112	Chr5	6889915	0.30242	0.6129	0.379032	0.421924	0.333	0.101657	TTGTAGTAATAACTATAATAAATTTGGATTATAAAGCTAGAATTCTTCTTTCTTACACTA[C/G]TTTATGTTTTATTTATCATTGTTATATTATCATCCAATTATAACTTATTTAACAAAGATA
Ccan113	Chr3	6945969	0.61698	0.665523	0.471698	0.472631	0.361	0.00197346	ATACCTAGATTTTTCAGGATCATCTAAATAGGGCACAGAAACCACTTTACTCCAAGAATC[T/G]CTAACTCCATACTCCTTCATAACCCACACATCCACACGAGTCCACTCATAATCACAAAGC
Ccan114	Chr5	7037678	0.20787	0.511114	0.310861	0.329314	0.275	0.0560348	GCACGAGATCATTAGAGATCATGTCACTAAACGTTCTCGAGGATTTGGATTCGTTGTATT[T/C]GACAATGAACAAGTTGTTGATAGTTTACTATCTGATGGAAATATGATTGACATGGCAGGT
Ccan116	Chr4	7618974	0.42669	0.68236	0.477444	0.489252	0.37	0.0241352	AGGGTGGGGTAATGATGTGGTGAAAAATTATTGCATGGAGTATGAAATGGGGACCCTACA[A/T]CTTTTTGAGACCGGCAGCCACCAAACAGGAGGCCACATTTTAGGTGTCGGAGGAGAGCAT
Ccan119	Chr7	7949805	0.47719	0.692106	0.38403	0.498959	0.374	0.230337	TTGATTAGGGAATTTATCCATTTACTTTAGAGATACTCGTGTTGATTAAACTGAAGGTTA[A/C]AATCGAGATGAATGGTTCCAACTAAATCTCAAGAATTGATTTCATTTTAACTCGTTTATT
Ccan120	Chr4	9508245	0.46067	0.690051	0.486891	0.496907	0.373	0.0201558	AGATATTGGGCGTTGTGGTATAGTAAGCCCGAAATCGACACCTAAACTACTCCCATGCGT[A/C]GCTTTTTACGTATGCTCTTTGAATAAAGGTCTATTGTTGTTTGCTTGAATCGTTGTATTT
Ccan121	Chr6	5134176	0.10967	0.345815	0.159851	0.195278	0.176	0.181416	TCTTTTCCATGTTTCCTTTTCACCACAATTTAAATCTGCTTGCCTCTCCTTCCACTGACT[C/G]TGGCCTGCTGCCACCACCTGGTTGAAACTTGAAAGCGAAAATCACTAGTGAAGTGAAATT
Ccan123	Chr7	10026902	0.40234	0.673951	0.523438	0.480927	0.365	-0.0883939	TGCATTTGAGGGGAATCCGCTTTGCGGGCAGCCCCTGAATGATCTTTGTGATAATGGGGT[A/G]GGACATTCGACTAAGAAGAAAGGGAAAAGTTTATCAGGGGGTGCAATTGCTGGGATTGTG
Ccan126	Chr9	10119707	0.37453	0.661324	0.494382	0.468515	0.359	-0.0552096	TTGCTACAAACAAAAGAAGCAGCTCACAATTTCAAACTCTTAATAAAATTATAGAGAATG[T/C]CATAGTTTTAAGATTTGATATCGAACTAACCTTTGTACCTTATTCTCCTCACAATATTTT
Ccan127	Chr4	10135295	0.29811	0.609257	0.407547	0.418483	0.331	0.0261331	TTCCCCATGCACCAAGAACTCTAATTTTTGGGTTAAAACAATTGAAGACTGAGTTTCATA[C/G]CTAACAGCATGAATGTTAAAATGAATCTGCAATATGAAGCATGTTGGCTGTTTGTTCTTT
Ccan128	Chr8	10140191	0.43421	0.684466	0.530075	0.491343	0.371	-0.0788281	CTGAAGCGGATTGTAGAGAGCAACCAAAGAAGGACCAAGAACTTTATTGGACCATGTCAA[C/G]AGTCCGTAGTTAATGGCAGATGCAACAACTCCCTGTAGGAGAGAAAATCGGGAGGGATCA
Ccan129	Chr10	10168148	0.35849	0.652545	0.633962	0.45995	0.354	-0.378328	ACATGACAGGACTCGAAAATTGTACTTAGAAAAAGAGAAATGTTTTGCAACATGCTCTTA[T/C]AGGTATAAGAAATTACCTGCAGTTTTGGGATCATTGATTGCAACACAAAAATCCTGCAAA
Ccan131	Chr11	10334611	0.249	0.561229	0.353414	0.373994	0.304	0.0550285	TAAAGAGGTCACGAATATGCAACTTATAAGACTTGAAAAAAAGAAAGAAAATAATAATAT[A/G]CAAATATACATGACCTAAGGGAATGCATCATAATGGATGTTGGGAACTAACACTCGTAAC
Ccan133	Chr3	10496367	0.12921	0.384889	0.168539	0.225035	0.2	0.251052	CTTGCTCTTTCTGCCAGAGTTTATTATCTGTGGAAGGCCAAGACAAGGAGGTAAATCAGA[C/G]TCTTAGCCCTGCATCTGTAAAGTTGTACAAAAATCTTGCTTTTCAGCAGCAATATGACAT
Ccan135	Chr7	10987866	0.19888	0.498852	0.36803	0.318659	0.268	-0.154932	CACCCGAAAACAGAAAGGGGAAAAAAAAGACCTTTGAAATACTCTTAATTGAATTTGACT[A/C]AAGGTTTATCCCTGGCGAGCAGCAATGTAATGACAATAGCAGTACTAAACTAATGGTGGT
Ccan140	Chr1	11593642	0.48148	0.692461	0.304527	0.499314	0.375	0.39011	GGTTGATGAGAAAGGGAATAACATGGATATAGTAAGCTGGGGAAAAGAAAATAATGGAGC[T/C]TTCACCACGACATCGACATATGATTATGGACGAAAATGAAGACAGAAACTAGAATAAACT
Ccan146	Chr11	12256307	0.26172	0.574847	0.492188	0.386444	0.312	-0.273632	AAGCCCTGATGCCTCGAATGTTAAATCTATGTTGTAGTCCAAGGACTTGGACCCAGGGAT[A/G]GCTTGTGTCAAGCGAAATGGCCTTGTCTTGGCTTCCTCCAGCTGAGAACAGCAGAATGAC
Ccan147	Chr10	12302347	0.17188	0.458847	0.320312	0.284668	0.244	-0.125214	CCACAAGAACCGGCATCCACTAAGCTCGATTGCACAAGCAATCTCCTTAACTTGGTCACT[T/G]TCAAAAGATCCAAAACTACCAAAGCAAAAGAAAATTACAGAGGAAGTAGGCTGATCATCA
Ccan148	Chr11	12358136	0.11364	0.354051	0.219697	0.201446	0.181	-0.0905983	CAGTGTCTCATGAAGAAAAGCAACGTTATGTATTTGATGCATAAAGCTAAGAGGAAATTT[A/G]GGTAGCAGCCCTAAAACACAAGGAATTGATGAAGGGAAATCACAGATTGAAGGAGAAAAG
Ccan149	Chr5	12519779	0.33597	0.638325	0.411067	0.446187	0.347	0.0787115	TTTCCTCAACCTTGTTTTGTGAAACCCAATCAAGGATGATTTCTCATTGCAATGCTTTAT[A/G]TTTTCTTCTTTCATTTCTTCTTTTTCTTCTCTTTACCTACGTTTCAATTTGTTTTTCTCT
Ccan151	Chr9	12697870	0.1434	0.411081	0.256604	0.245667	0.215	-0.0445166	CTGGTGGGCCCTCGGGATTTTTATCTACGAGATGATCTACGGACGCACCCCATTTGCCGG[T/G]CCGTCGAACGAAGCTACACTGAGGAACATCGTGAAAAAGCCCTTGGCGTTCCCCACTGAC
Ccan153	Chr5	12890091	0.04151	0.172712	0.0679245	0.0795728	0.076	0.146385	ACTGTTTTACATGCAGTAACATGTAATACTTTGTTCAACTTTTGGCATTATGTAAGCAAC[A/C]AATCATCAAGGGTGCACCACCTTCATGTGAAGCAGTTAACCAGATATTAATTGCGTTAAA
Ccan154	Chr6	10074725	0.1847	0.478448	0.309701	0.301174	0.256	-0.0283152	AGGAGGCAAATTCAGAATGGAGAAATCCCAATCCTTGCGCAACTCCCTGGATGATTTTCA[A/G]GCGAATAGGCCAATTCAGTTCAGCATGAGAAGTGCCGCGATCACCTGAGGAAGCAGTGGA
Ccan156	Chr2	13099179	0.02453	0.115174	0.0490566	0.0478533	0.047	-0.0251451	TCAACGAATGATCTGTGCCCCTATATAACACGTCGACCAAAAGAGCGTAAAGGTGGAAAG[T/C]TGAGTGGTTGGGAGAAAATTTTCACGAAAGTGTGAAGAAGGACACTTTTCACGAAAGCAA
Ccan158	Chr4	13196460	0.23308	0.542974	0.360902	0.35751	0.294	-0.00948767	CTAATTAGACCAAAGGTTGCAGCAGTAGCAGAACCAGCTCCCACAACGTTATAAACATCA[T/C]GCACCCCTCGTTTTTCAGTAAGTAGATTTTGTAAGCTGTAAAAAGCAGCAGTAAACATCC
Ccan159	Chr8	13574473	0.39591	0.671319	0.464684	0.478331	0.364	0.0285302	ATCTGGTCACTACTAACTTCACAAGAACTCGCACGACTCAAATTTTTCTTGAGCTTAAGC[T/C]GAAGCTCATGTCTGAGCAGCTCAAGAACCAATTCAAGCTTTAAGTTTTAGCAACATACTT
Ccan162	Chr11	14065083	0.34944	0.647101	0.401487	0.454665	0.351	0.11696	GCAGGTACTAAGAAATTAATCTCCACTATTGGTCAAGCAACATGTTCTCCATGTAGAAAT[A/C]ACTTCATCCATTATCTTAGAAGACTGGAATTGCTACTTGAAGATACTAATTGTAACAGTC
Ccan163	Chr7	14157150	0.16985	0.455644	0.316794	0.281998	0.242	-0.123389	TATTTTCAGGATCACATTGAGCTGGAATTTGAACAATTTGGCTCTTGGATACACATCTGC[A/C]CCGTTGGCTGCTGCCATTGGTAATACAATTCCAGTGATTACTTTCTTCCTCGCAGTGCTA
Ccan164	Chr9	14173128	0.14259	0.409629	0.186312	0.24451	0.215	0.238019	TTGCATGATCAAAGTGTCGCTTTTCAAGCTTCGTTTATACACACTCATTTTATGTCATGC[C/G]TTTGTGAATATTAAATTCATGAGCGGTCGAAGAAGTGAAAAAGGACTGAGAGCGAGGGGT
Ccan166	Chr2	14414098	0.21542	0.521043	0.343874	0.338023	0.281	-0.0173087	TGATGATAAATTTCTTTGATTTTTTGGAACTGGTAAAGTAGTTGTGTGAAATCCTTTCTG[T/C]GAATTAGTCACTATGTTATGAGAGTTATGCATTTGGAAGTTATGATTTAATCACCTGTAG
Ccan167	Chr8	14560648	0.19074	0.487295	0.322222	0.308717	0.261	-0.0437449	ATTTTGATTGTGACTATCTGGACCCTCCATTTGTTTATGTTGTAGAAGGCGTAGATATAT[T/C]TCACATGCTAACACCTTGGATGGCTTGACTCTAGGTTTAGACCTGAAAGATATTGAATGA
Ccan168	Chr6	1028948	0.03396	0.148256	0.0528302	0.0656177	0.063	0.194878	TCGGGGGTGGCCTTTTATCCATATGTCGGAGTTGATGTCATATGAGTGCTTTGCATTTAT[A/C]GATTTTTTATTTCAGCGTTGCACATTTGGCTTTGGTAATCGTTGTTGGTAAATTGATGAA
Ccan170	Chr7	14718898	0.06178	0.231827	0.108108	0.11592	0.109	0.0673868	AAATCTTCCCTATACACATGTGCGACCTGTGTACTTGCATTAGTAGAAGTTTAATTAATA[T/G]TTAAAACTTGAAAACAATCAAGGTTCAAACTCCCCACCCATCAAGATTCTGCTAAGAGAT
Ccan171	Chr1	14978807	0.308	0.617491	0.408	0.426272	0.335	0.0428646	TTTTGACACTTTTTTGAAAAAATTAACATCTAGGCCCTTAAACGATGGGCACTATGCAAA[A/C]TTTTTTTAATTTGTTTCCAAAAACTAGTTTTTATTTGGTTTCTTGGTTAAACTAGTCGCT
Ccan172	Chr1	14981072	0.28897	0.60123	0.441065	0.410936	0.327	-0.0733183	TCTGATCTGGTTACGAGGCAGGGGTTCTTCCAAGATTTTCTTTTTCAAGTAATCAACAAT[A/C]AGTTCGCTATCCCATGGACAAAATCGGTAACCAGGTGGAAAAGAATCGAAGTAGGATTCC
Ccan175	Chr11	15547548	0.34701	0.645579	0.432836	0.453191	0.351	0.0449155	CTTGATGCCAAGTTCAACTATCTAGCTTATTTACATAACAAAGGTGGCATGTGATCCTGA[A/G]CAACTTCATATTTCGAGACCAAGTTAGACGTATATGCTGCTGAAGGCGTGAAGAAGAACA
Ccan177	Chr9	15706350	0.21375	0.518889	0.3829	0.336127	0.28	-0.139151	TGGTGTGTCCAACGTCGGCCAACAAGGAAGTAAAGCATCATTTTTTGATGATGTTGTTCC[T/C]GGTGCTACTAGTTTCCCCATGGTCATCCTCACCGCTGCATCTTTCAATGAGACACTATGG
Ccan179	Chr6	34548947	0.171	0.457474	0.304833	0.283523	0.243	-0.0751609	GAATATTTGACTATCCAATCTTGTAGATGGGACTAGGTTTCAAGAGTAAAATGGCACATG[A/T]GCCAGACTTTAGCCAGCTTTACTCTCCCAAGAGATTGGTGGTGGTCAAGCAGAAGAATAG
Ccan180	Chr1	16213134	0.27539	0.588547	0.425781	0.399101	0.319	-0.0668502	CTTGGTCGGAAACAAGCTCACTGGTGGACTTCCGACTGATATTGGTCAACTGAGTGGACT[T/C]ACCATGCTAATTGTGGCAGATAATCAACTCACTGGGAGGTTGCCGAGGTCATTAACGAAC
Ccan181	Chr10	16436962	0.1573	0.435171	0.2397	0.265118	0.23	0.095873	AAGCCAATCAACTAGTTTAAAGACATGATGATGTATCAAGCTTCCCAACAAAGAAATTTG[C/G]TTCACGTATTGTCTATGTGTATTAATTAATGCTCCGTTTCACTCTGTTTTCTGATGCATA
Ccan184	Chr6	3674386	0.06038	0.228005	0.0981132	0.113464	0.107	0.135291	CCCACAGAGCCAAGTTGCATGGTCTTCGGAGAAGATTGGAACTGCACAGGTTTTTGCTTC[A/G]CCATTCGTTTAATCATAAGAGAACATGCCAATTTCCTTAACGTATATAAGGACAGCTAAA
Ccan186	Chr4	16830501	0.38113	0.664616	0.45283	0.471741	0.36	0.0400869	TTTTCAGCAAGTTTATGTAGCTGAGCCTAGTGTTGCTGATACTATAAGCATTCTCCGTGG[T/C]TTGAAGGAGAAATATGAAGGGCATCATGGTGTTCGAATCCAAGATCGGGCTCTTGTTGTT
Ccan187	Chr11	16902102	0.39961	0.672855	0.420849	0.479845	0.365	0.122948	TTCCTACAGAAAATTCAAATGCTAGAATTGGCAGAAATGAACAAGATAGGGAATTTTAGG[T/C]AGCTGTAAAGAGCTGAAAAAATCATGAGTTTCATAGTCTTTTATACAACCCTTCAATAGA
Ccan188	Chr11	16933325	0.46828	0.691134	0.503731	0.497988	0.374	-0.0115328	GCTTCCAAACTCTTTCCCACGCTCTGCTTGATGTTGCTAATCCCTCTTCCTTCTCTATTT[C/G]TGCAGTATAGGCTGACTTCGCGGAGAATGCCCCATTAGGTTCCAATACCCATATCAGCGT
Ccan189	Chr11	16974494	0.39885	0.672545	0.507634	0.479539	0.365	-0.0585859	CAAGGTTTGATGGAGGCGTGTTTCCTTTCCAGGTAGTTATAACTGCATGAATTTCAGGGC[A/T]GTTGCGAGGGACAAAAATTACTTCTCAGCAATAAAGTTGGGAAAAGCAGAATATTTTTTA
Ccan191	Chr2	17323398	0.45833	0.689671	0.492424	0.496528	0.373	0.00826446	GCTTCAATAATGAATTAATTTGTCGTTTTCAATTGGTAGTGTTTTCTCTTGTGGTTCAGT[A/G]AAATGATTCAAGTTTATTGAACTTGGGAGAGAAAAGATTATAAAATGTAAAATAGGAATA
Ccan192	Chr2	17376675	0.05492	0.212767	0.109848	0.103815	0.098	-0.0581162	GATGTCCAATGTCCATGTTCTTGTTTTCATCATCGCAGTCCGAGGTGGTAGCCTCTGATG[T/G]TTCTTCACCATTTCTTATAGTTAGGCACGACCAAGAGGGCAGGCTTCTTGAAGTTGTCTC
Ccan193	Chr9	17399666	0.05447	0.211486	0.101167	0.103014	0.098	0.0179306	AAGAAAAGAAATATTGCTCTTTTGAAGCAAATGAAAAATTTATTGGGGATCCTAATTGTT[T/C]AAGTACCTGGGAAAATGCAAGAGACTGCAGACAATGTGCTCTACTGATGAGCAATAATAA
Ccan194	Chr9	17771200	0.19663	0.495694	0.340824	0.315932	0.266	-0.0787879	ATCTGTTCTGCAAAAACCATGCATCAAAACTCCATATGTTATAGCATCAGGGGCAAAACC[A/C]CGAGCAAGCATTCGATCAACCAATTTGGCAGCCTCATGAATTCGACTGGAATGGCAAAGG
Ccan195	Chr6	11923765	0.22244	0.52998	0.358268	0.345922	0.286	-0.0356895	GTCCAATGACCAGAAAAGCCTTATGCAGCCACAACTGACAGAGCATGTCCTTTTAAGATA[A/T]TTGGTTTTATGGCATATTATTCAACAACCACTGGTGTGTAACTAGTCCAATACCCAGAGA
Ccan196	Chr9	18058347	0.36882	0.658325	0.43346	0.465584	0.357	0.0689976	ACATGCTGATGGAGTCTTTTTTTCTTAGCAATTTCTTTATAGTCTGTGTTAGTCTAGGGT[T/G]CGTTCCTTCTTTAATTAGACTTCAGATCATAAATTAAAAACAAATCTGAAATCATAAAAA
Ccan198	Chr3	18323877	0.22852	0.537477	0.386719	0.352592	0.29	-0.0967868	AAAACTAGACTTCAAATATTAATAATCTTTAGAAGACACCTCAAAGAGATTCAATTCATA[A/T]GTTGGTCCAATTAAGCCATAAACTACTATAACATTCATATTTTTACTTGTGCAGGGCAGA
Ccan200	Chr8	18480370	0.20076	0.501451	0.333333	0.320908	0.269	-0.0387195	CCGGTTGTTTGAGGGGAGAGAAGCTTGAGCTGAGGCCATATTCTAGGGGAAAGTTAGGGT[A/G]GGACTGCGATCAATTAAGTGTTGTTTGCAATGACTACTTAATTTGATAATTAGCCAGAGG
Ccan202	Chr10	18656856	0.46627	0.69087	0.400794	0.497725	0.374	0.194748	TTCAACTTCAATCAAGATTTTATGGTTTAATATGGTGGTGAGTCAACCATTTTGGGATTT[A/T]TCCAATACTAATGGCCTTGTACATGGAGCATCTTGCACTTAGATCCCACAATAGCATGGA
Ccan204	Chr4	18851254	0.4556	0.689199	0.525097	0.496057	0.373	-0.0585407	TGTAAATCATTATAAATTAAATTATTTTATTCAAATTCTTATCGTATATTGATAGACAAT[C/G]GGCAAACAAATTTTGGTTTCAATTTATTTAAGATGTTAAAATTAAGAAAGTCCATTTTGT
Ccan205	Chr9	18893032	0.1391	0.403322	0.18797	0.239499	0.211	0.215154	CCATTCAATACAACTTATTAGGGTCACAAAGCCCTTTAAACCAAGCCAATTCGAGAGGTC[T/C]ATAGTAACCCTAGAAAAGCCCCAATTACAAACCCTAAATCTGAAATTTTCCGTACAAAGC
Ccan208	Chr4	19062970	0.39139	0.669364	0.453184	0.476406	0.363	0.0487449	AAACCACCAATTGTTTGTTAAAATGAAGGTAATCTAGCTACTGCAATAAATTTTCCCGCA[C/G]TTCTAAACCCTAATCATATATCCTAACTAATTCTATGCTTTGGAAATTTTACCAAACATC
Ccan211	Chr3	19929208	0.39139	0.669364	0.543071	0.476406	0.363	-0.139934	CTGCTGCCAGACTATATTTTCTGATGGAACTGCTTCTAGTTTCATCTTGAAAATTGTTGT[A/C]CTGGTTTCATGTATTTGCTTTTTCCAGGTGGTGTTTTTGTATTTAATATGCCTTGTAAAA
Ccan212	Chr2	19931629	0.2607	0.573788	0.365759	0.385471	0.311	0.051139	ATTCGACAGGACAAGAATCATAGTAGGAAAGGTTTTAGGTGCAAAATAAGAAAGAAATTC[C/G]GGGGAAAATAGAGAGATATCTTTACCAAAGAATTCACGCTGATCAGCAAAATCATGGTAT
Ccan214	Chr8	19964144	0.21947	0.526231	0.377863	0.342601	0.284	-0.102923	TGACTAGAGAATATTCATCCAAACTGAAATCAAAAGCTTCTTTTTCTTTCTTCTGTCAAC[T/C]TTGCATTGCTCATCAAGATCTCTTTAATCTATCTCTCTGACGAAAAGGGTAATGTTTACC
Ccan218	Chr1	20650799	0.20377	0.505589	0.362264	0.3245	0.272	-0.116377	CAGCGAGGTTCCAAGGGGTAAATCACTCGGCGGTTCAGGTTGTTTGGGAGGTGGAGGGTT[T/C]CTTACAGCAACTTGGGAGAGCACGGGTATTCAGAAGCGATTCTTTCCTGGGGGATACGGA
Ccan219	Chr9	20657867	0.13208	0.390313	0.226415	0.229263	0.203	0.0124224	CTTATGCTTTTTGGGTTCTTCGAGAGGAACACCAACAACTGGAAGCTTCTCTTCTTCAAA[C/G]AACCAAACCTACAAATAGTTTTAAATGATAAGAGCAAGCGCATAATAAGCCAAAAATTTG
Ccan222	Chr7	21008106	0.20943	0.513206	0.328302	0.331143	0.276	0.00857898	AGGATACAAGATATTAACCTGAATTTTTGGTATATTTATTTTATGTCTAGTTTTGTTCTA[T/G]CTCACTCGCTTTTGCTTGGGGTTTAGTTAGGAGGGTGGTATAAAAATTTAAACATTCAAG
Ccan223	Chr4	21008511	0.2342	0.544303	0.364312	0.358702	0.294	-0.0156419	ATTCATAAGTTGTATGATAACCTCCACACAAGTCACAAATCACATGATTTGAATTAAAAG[T/C]ATTAGCATTCTTCTTTTGCTCAATCACATGCATCATATTGTCCAAATGATCATGTTTAGC
Ccan226	Chr8	21424647	0.30039	0.611192	0.430233	0.42031	0.332	-0.0236083	TGTTGGATTAAGTTTCATGGTTACCTCATGGACCGACAGCGAAGGGGAATCCGATGAAAA[A/C]CAACCCTGCCAGTGTCTTTCCACCAAGAAAGCTCTCTTTGGTTCTCATTAAGCTTGTGAA
Ccan227	Chr9	21488450	0.45736	0.689507	0.550388	0.496364	0.373	-0.108838	TTCCATCATCTATTTCCAGTTAGTGGGGACTAGAAAATTGCTTGTTCTTTAAGTACTTAC[A/C]AACCCACACGGTTTATGCAGTGGACTCGTGAAGGAATGGCAACACTAGCTGCCCTGAATG
Ccan228	Chr4	21755845	0.23585	0.546248	0.373585	0.360449	0.295	-0.0364444	AAACAAGTTGGAAAAATTACATGACCAGTTTGAACTTGATGACGATTTAAACTTGTGAGG[A/G]CCCAGATCCCTGCAGCTCATCCCTATCTTATTTATTAATCACTCTACATCTCAGAATTGT
Ccan230	Chr11	21883507	0.27326	0.58647	0.414729	0.397174	0.318	-0.0441986	AAAGGAAAAACTGCTTTACATCTTTTGGCTGCAAAACCAGAGTCCTTCAGGAGTGTTTCT[A/G]CCTACACGCTCAACGATCTTGGGAGGAAGTCCCTCATTCCTGTGCATATACTCCGAGCTA
Ccan231	Chr5	22000065	0.05019	0.199062	0.100372	0.0953345	0.091	-0.0528376	ATTCATGAAACTTATTCTTGATATCATCTACAAGTCTGCAAAAAGAGACAAGGCTGGGGC[A/C]GGATCCTTCGTATGGCAATTCTTTGTTGGAGGGATGGAAAAGTACTATGACGATTTTGCA
Ccan232	Chr8	22250565	0.44318	0.686677	0.363636	0.493543	0.372	0.263213	TGAGGAACTTTTGGGAGCAACATAAGAATTTGTAAATGGCTAATGTAGTTTGTTTGCAGT[A/G]AATGTCGAGATCAAGTTGTGGTAGCAGAACAATCTATGGCAGCAAATCTAGAGTTTATGA
Ccan233	Chr5	22276633	0.32331	0.629338	0.443609	0.43756	0.342	-0.0138243	CTTTCCAATCAAGTATAATATGAAGAACATTTGAACAAAGAGGTGAACTTTCAACAGGAC[T/G]TATGTAAACATATGTTAGTTTTTGGACAATATAAAGAGATCAACCTGATTTGGCTCTCCA
Ccan234	Chr7	22361602	0.10261	0.330784	0.152985	0.184165	0.167	0.169306	GTGCTAGTATTCCCTTTACCACTTCAGGGTCCTGTGAATTGTATGCTCAATCTGGCTGAA[T/C]TGTTCTGCCTTGGTGATTTGCATGTTACCTTCATCAACACTGACCACGTCCAGGACCGAT
Ccan236	Chr7	22877237	0.43284	0.684098	0.828358	0.490978	0.37	-0.68716	TCCCTTGCATGGTAAGTGGACAAACCAATGAAACAGAAGAATAAACAATTCAACATTGGT[A/C]TGCAAACAAGATAAAATAATTTGAACTCCCAAACTACTCCTAGTAAAGAAAAGCACAATC
Ccan238	Chr2	22999511	0.25862	0.571609	0.402299	0.383472	0.31	-0.0490956	TTTGGATGGGGGTTAAGTTACTATAATGATAGGTCAGTAATTCAATTATTAAGAAGGATC[A/G]GCAACTGCATGCTGGATAGGCTTCAGTCTTGTTTGATATCTGGTTATAATCTACAAACTT
Ccan240	Chr8	23495818	0.43033	0.683407	0.393443	0.490292	0.37	0.197533	ACTAAGCAAGATTTGGTCTTAGTTTTCTATTTGTCTAAAATAACATTCTACTTAATAATT[A/T]GATTTATTATATTTTAATAATAGCAATAATCGTAGCAGTTAGGAAAAAAAGTAACCTCAA
Ccan241	Chr1	23878706	0.21132	0.515701	0.362264	0.333329	0.278	-0.0868079	TGCAGATTACATATTAAAAAAAAGGAGTTTTATATGTGCATGACTTGTTAATACTTGGGG[T/C]GGTGATTAGTGGTGGCAGGAAGTGGTCGGTGTTTGATGTCTGCCATAGCAGCTAAGTTAT
Ccan242	Chr10	23946287	0.13077	0.387846	0.261538	0.227337	0.201	-0.150442	TCCCCAAGGCCTTAACTTTTAAAGGCTGCACAACTGGAGAGAGATTTCTTATGTATAAAA[T/C]ACAAAGCTTATGTTATATCAAATCTAATCTAAACTACTACAAAAGTGAGAGTTTGCAATT
Ccan243	Chr1	23997268	0.21053	0.514653	0.323308	0.33241	0.277	0.027381	CCAAGGAAACAAAATTCAATCAAAATTTCAGAATTTGTACTTACCAGAAAATGGTAATTG[A/C]ACAAAAGCCCATTTTTCTCCATAGAGATTCTCTGGAAGTTCCATGGGAAAAGGATTATCA
Ccan244	Chr5	24038313	0.02996	0.134612	0	0.0581296	0.056	1	TGAAAAAAATGTCACCCATGAGCACTGGCAGGGCCATGAGTCATTTTGCTGGTTAGTTGT[T/C]AACTGTGGATGCTCATGATTATCATGGAATAAGATCTATTGCATGCTATGATATTGTTGT
Ccan245	Chr5	24091362	0.49251	0.693035	0.550562	0.499888	0.375	-0.101371	AATCAAAGACTTGGTAAATGCAAAACCTTTCCACATTACAGGAAATTTTTATCAGGTACA[A/T]TATCAAGTCTTAAAAGAAAGAAACTTTTTTACACAGATGGATCATATAAAGCAGACAAAT
Ccan247	Chr5	24277242	0.20818	0.511533	0.319703	0.32968	0.275	0.0302649	CCCCTTCTGTGTAGTAGTTGGGTGGATAATGGGGCGTCCTATGGATCTGAACTTTCAGCT[C/G]TTTGAGACAGCCACACTCTTTATGACTGTGCTTGTAGTAGCCTTCATGCTGCAGGCATTC
Ccan248	Chr3	24510436	0.11567	0.358211	0.216418	0.204583	0.184	-0.0578467	TCATACCAGAAAATTTAAGTACTCCTAGGTATTGGATACACTTAATTAAGGGCTTGTTCT[A/C]GGTTCATTATTTTAGCTGATTATGAATTAGTGATTTTAGATAATTAATTTTGTGATGTTC
Ccan250	Chr8	24787207	0.27138	0.584622	0.386617	0.395462	0.317	0.0223651	AAGAAAAATACTACATCCTTCACTTTTGAGGTTGAAGCACACGCAGACTCGTCCAAGACC[T/C]CCATAATGATATAAATAATAGTATTCTGCAACAAATTCCAACTTCAGATTGAATAAGATA
Ccan251	Chr8	24885817	0.27757	0.59064	0.441065	0.401047	0.321	-0.0997837	AACAAATATAATCATCAAGAAGGAAGATTCTATAAAATAGAGAATGCCATACGTACTAAA[A/C]GTTTTGCACTGCTAGAGTCTCCCACTTTCTGATCGATCGAACCAACAATCCTGAGGCATT
Ccan252	Chr10	24922421	0.27756	0.590633	0.413386	0.40104	0.321	-0.0307844	GGCATCGAATTTCATCAATCCTTTGTTGCAGTCATCGCCATTTCCCTCTCCGCTAGCAAA[A/G]TAGTTAGGGCTGATCTTAGTTAGCACGTACGAGAATCCGTCTCCACCTCCTTGATTAGGT
Ccan254	Chr1	25428086	0.04104	0.17125	0.0746269	0.0787202	0.076	0.0519986	TGCAGCATAAAAGTTTCATTGGTACTACCAACAAAAGAAAGAAAAATAGAACAAGAAATT[A/T]ATTTGTTAGCCACAATACACTTAATAAATATACAAGATAAAACGCATCTGACAAAAGAAA
Ccan255	Chr4	25451509	0.4566	0.689376	0.50566	0.496234	0.373	-0.0189968	AGTTCTTGGTTACATTCAATCAACTATACAAAATGTCCCAAAAATATTAGACTTGCAATC[A/G]AATATACACCTAAAATTTATATATAAAAATGTAAATGCAAGACTAAAACATGTCCATTTT
Ccan256	Chr5	25506168	0.36973	0.658813	0.440613	0.46606	0.357	0.054601	TTTGCTCATAAAAGCTTTTGCTGCTTAAATATTTGTATCTCTTAACCTGAGTTTGTTTAT[T/G]TTACATGGGATGTGCATTGTTCTTTGCGCCACAGTCCTTAGCCACATGTTTTCTTCTGTT
Ccan257	Chr6	36426362	0.22075	0.527862	0.335849	0.344044	0.285	0.0238199	GACTGTTGACAAGCAAATGATTGAGGTATTCCCCAAGAACATGGACAAAGACAGTGTTGT[A/C]CTGTACGCTGCTAGGGCTTCTAGAACTGAGAACCAGGATGCAATTGATGCTTCAATTGTT
Ccan260	Chr10	26292296	0.47932	0.692292	0.507519	0.499145	0.375	-0.0167764	CAGCGTTTTGGCTCCAAGTCAGCTGATTCCGGACCTTGTACTGTTGCGTCATAAGCAAGA[T/C]ATTAACTATCATGGAAGCCAAAAGGCAAACAGCATAGCAAGAGCTATGCATCTTGGTCAT
Ccan261	Chr8	26397104	0.09848	0.321741	0.136364	0.177571	0.162	0.232062	ATTCAAAATCTGAGCACAAAAAATATCTTGATCAACCAATTCAGCTTACCCTTTTGGTGA[T/C]GAACTACAACCATGGATCTTGCGTGCAGCCTTATGCTTGGTAGTTCATTTCATGGCTTTC
Ccan262	Chr10	26509442	0.00943	0.053384	0.0188679	0.0186899	0.019	-0.00952381	TGGATATAAAGGTCTTAAATATGCATATTTTCAATATGTTGTTTTTTTAATTGTCAATAC[A/G]TGTTATAGTTGACTTGCCATTACAAGGTATTTAACCCTTTTTTTTGTTCAAGGTATTCAA
Ccan263	Chr11	26559699	0.39591	0.671319	0.509294	0.478331	0.364	-0.0647309	CTCAGTCAATGCAGCAACCCCACTCTTCAAACGGGCAATCTCCTCAGCTATCTCTTCCTT[T/C]TCATGGAGCTCCAAACTGTACCTGTAGCAAGCCTCTGCATAAAACAAGGCTGCTTTAAGC
Ccan264	Chr10	26570346	0.03435	0.149556	0.0687023	0.0663423	0.064	-0.0355731	AAAGTTCTGGATGGGACATCATTGGGTTTGGCCATTTTTCAATTGTTCTTCATGAAAGCA[C/G]TGCAAAATATTTCATTACTTGTTGAATGTGCTTCATTCTTGAGTTTCCATGAACTACCTT
Ccan265	Chr7	26639320	0.16541	0.448539	0.293233	0.276104	0.238	-0.0620393	TTATACATCATGGCGGCCTTTTATAGAATTTCTGGGACCATCTTGTCCTGTTATAGTAGC[A/T]GATGGATCAAACTACATGAAGCAGTGTATAGCTTATACCTTTGTCAACTAAACATTAAGG
Ccan266	Chr2	26904998	0.48456	0.69267	0.53668	0.499523	0.375	-0.0743841	GCATGGTTCAATCAGTTGATAGATTATCTTTTTATAACAGGACTGCACATTTTTCTAGTG[A/C]AAATATCTCTTAGGTTGATAGTCTACTCTTGACGCCACTACTATGTAGTTATAGTGCTTT
Ccan267	Chr4	27080462	0.33019	0.634312	0.441509	0.442328	0.345	0.00185111	TGGAGGAGTTTTGTCAAGGGACAAGGCTTCGCATAATGCCTGTTTGGCCATGTGGATATC[T/G]GTCTGCAGCCTCCTTTCCCATTGACCCTTTGAGATTGATTCATGAGAAGTCGATGAATGG
Ccan268	Chr11	27151969	0.18868	0.484302	0.29434	0.306159	0.259	0.0386047	TTTGTTTACTTCTAATTATTTATTTTTGAGAAAAATAGATAGAAAAAGAGAACCAAAGAG[A/C]GTATAGATCAATTTTGTGTGGCAGGTCGTAGGAAAGAGAACAATCACCGACCACTTGATT
Ccan269	Chr8	27319275	0.20463	0.506759	0.34749	0.325517	0.273	-0.0675032	GTTGCGGGATGCGGGTGTTGTGGCCCGACATGATGTCGGGCGATGATCGTGTGTCCCCAC[C/G]GGGCGTGATAGCTGTCCCACGTGTTCCCCCAACTCCCAATTATGGATCTGCTTTCGCGTC
Ccan270	Chr6	34561358	0.04511	0.183866	0.0300752	0.0861552	0.082	0.650919	AGCATATGATGACGTGGAACGACTTTGTGGCAGGAATATGGTCCAGGTGGTGGAAACGAC[A/T]GTTGATGCGAGGATTAAAAGGTGCAGAGTCCATGATTTACTGCGAGAGCTTGCAATCAGG
Ccan272	Chr8	28345949	0.20833	0.51174	0.371212	0.329861	0.275	-0.125359	CAAAGGACAGATTGATATTTAAGAAGTTGTTCTTGAAAATTTACTTTCTTAGACTGCTTA[A/G]TATTGGTCTTACCTCTAAAAGTTTTGGAGGAAAGTAGGTCCTTGGTACTAAACCACGCTT
Ccan275	Chr6	33714909	0.10153	0.328437	0.203065	0.182447	0.166	-0.113006	TGTGATAATGTCATATGAGATCAACTTACCTGGCAATGACAACACAAGCTTTGCCTTGTT[T/G]TCTTTTTCATCTGCAACAAAACTCGGAACTCTAAATTGATATCTTTCCACTTCATCAGGA
Ccan277	Chr1	29957221	0.06015	0.227381	0.0977444	0.113065	0.107	0.1355	CACTTTATCAGCTTGAGTGTTTCCATGAAGCATATGAACTTTGGCCCTATGACCTCTTCT[T/C]GCTCATCTGACCTTGCAGGAACTTTGATATTTTGAGAGACTTAGACACTAGCAATTGTTT
Ccan278	Chr8	29967223	0.49625	0.693119	0.475655	0.499972	0.375	0.0486358	AAAGGCAAGCATGAGCAGACGTGAGAGCTATGGTGGTGGTCAGAGTTCTTTAGGCTATCT[T/C]TTTGGCTCCGATGATAAGAAGAAAGACACTGCACCGCCAGCCACACCAGTAGTTTTTGCT
Ccan281	Chr2	31217671	0.35606	0.651118	0.409091	0.458563	0.353	0.107885	AACAATTTGGGTATATATATTATTGCATTTGTGTGTGCTTGGCATTTGTACATGTATATT[A/T]TTTTGAAGAAATCCCGTGTAGTTCTTCAAAATTTTAAAAACAAATCATGTAGTTTCAAAA
Ccan282	Chr11	31272619	0.3046	0.61471	0.363985	0.423636	0.334	0.140808	TATTAAATGTTGCAGGAGAAATTGACTTTACCTGCTCTAGTGGAGCAATCTTTTGTTTAT[C/G]TGAAAGATCTTAAGAAAAGGATAGATGAGCTGAACGCAAAAAAGGAAGAGCTGAAAGAAG
Ccan283	Chr6	32469700	0.37352	0.660801	0.43083	0.468004	0.358	0.0794318	GTGTAACAACCATCCCAGCATAATCAGCTATGGAGTTGATGAGATTGCTAGGCCAAATTC[A/C]TTAATTGTTAGCAAAAATAAATTCAATCTTCATAAACCTATAAAGAAAAGGTTGTGTTTC
Ccan285	Chr1	32660311	0.4305	0.683456	0.513514	0.49034	0.37	-0.04726	CGTCTTAGCCACATGGGGTTCTTCTGAAAAAACTGATGAAATCTATGTACGGATATTGTC[T/C]TTCAAAAATTCCTCGTAATGCGCGTATAATACCTGAAAATTTTTTCTGAGGTTCTTGGAG
Ccan288	Chr1	37104523	0.34151	0.642032	0.456604	0.449761	0.349	-0.0152132	TTTTGCTTCAAATTTAATTCTTCAATTTGGAAGTTGAAATATAAAATGCACAGCTTAGGA[C/G]GCTGGTAATAGTAACAAGATAGACCAACTGGACAAATAAAAAAAACCCAAAATTATATTT
Ccan289	Chr2	39777809	0.2312	0.540726	0.379699	0.355496	0.292	-0.068082	AAGCCTACAAAACTGAGTTACAGGGTTCCTTAACTGGAAGAGCTTGCTGCAGGAATTTGT[A/C]CAAAGGATCAAATCATTCTCTCTCTTCCACAAATTATCGACAGCACAAGCAGATGGCGAA
Ccan290	Chr2	41254773	0.46992	0.691337	0.481203	0.498191	0.374	0.0340993	AGCCAAGCTGCGGGACATCGAAAAGCAATATACAAATGCACCAGCAAAGATGCTTCTTGA[T/G]AGTCGTGGTAAACATTTACAGAAGGCAACAGAGGCATCAGCCAAATACCATCCATTTGCA
Ccan291	Chr2	46916126	0.19288	0.490378	0.348315	0.311359	0.263	-0.11869	GCTATTGTTACTGGGTAACAAAAATTCATCTTGAATTGACTATTCACCTTTAGGATCAAG[A/T]TAAAAAATAGTTAAATTTTGATGTTGAAAGGAAAATCGTAACCTTAATTTTTGGGGGATG
Ccan292	Chr2	51368547	0.09925	0.323434	0.17603	0.1788	0.163	0.0154944	AGACACATCACTACCAATTCAATTCAATGAACTCTTCACCGGTCATTTTCACCGCTCTAT[A/T]TCTCCTTTTCATTTCCCTCCAAGCTATCCGCTTATGCCAAAATATAAAGAAGCGTTAATA
Mean			0.268629	0.518858	0.347625	0.346637	0.277325	0.0145003

## Sheet: S Table 4 comparePID SNP vs SSR
Supplementary Table S4 Comparison of Probability of Identity (PID) of 120 SNP loci on 270 C. canophora genotypes in our study vs PID of 42 SSR loci on 16 elite coffee genotypes from Hendre et al. (2008) study
Current study (120 SNP markers)				*Hendre et al. (2008) study (42 SSR markers)
	PID				PID
SNP marker	Individual	Cumulative		SSR marker	Individual	Cumulative
Ccan096	0.598656	0.598656		CaM36	0.337	0.337
Ccan099	0.846701	0.506882		CaM40	0.346	0.117
Ccan100	0.631355	0.320022		CaM03	0.354	0.0413
Ccan101	0.598292	0.191467		CaM33	0.356	0.0147
Ccan105	0.727189	0.139233		CaM22	0.37	0.00544
Ccan106	0.867752	0.120819		CaM55	0.374	0.00204
Ccan109	0.77535	0.0936773		CaM46	0.39	0.000794
Ccan112	0.644834	0.0604063		CaM41	0.396	0.000313
Ccan113	0.611137	0.0369165		CaM26	0.4	0.000126
Ccan114	0.711354	0.0262607		CaM18	0.406	5.1e-05
Ccan116	0.600511	0.0157698		CaM38	0.409	2.09e-05
Ccan119	0.594401	0.00937359		CaM57	0.42	8.77e-06
Ccan120	0.595687	0.00558373		CaM49	0.434	3.18e-06
Ccan121	0.819022	0.0045732		CaM16	0.441	1.68e-06
Ccan123	0.605807	0.00277048		CaM32	0.452	7.57e-07
Ccan126	0.6138	0.00170052		CaM24	0.459	3.47e-07
Ccan127	0.64719	0.00110056		CaM35	0.471	1.64e-07
Ccan128	0.599188	0.000659441		CaM59	0.475	7.77e-08
Ccan129	0.619383	0.000408446		CaM02	0.479	3.72e-08
Ccan131	0.678458	0.000277114		CaM27	0.487	1.81e-08
Ccan133	0.793956	0.000220016		CaM21	0.503	9.1e-09
Ccan135	0.71942	0.000158284		CaM12	0.503	4.58e-09
Ccan140	0.594179	9.40488e-05		CaM43	0.508	2.33e-09
Ccan146	0.669558	6.29712e-05		CaM45	0.526	1.22e-09
Ccan147	0.74572	4.69589e-05		CaM31	0.533	6.53e-10
Ccan148	0.813771	3.82138e-05		CaM39	0.547	3.57e-10
Ccan149	0.628469	2.40162e-05		CaM25	0.593	2.12e-10
Ccan151	0.776965	1.86597e-05		CaM06	0.594	1.26e-10
Ccan153	0.922802	1.72192e-05		CaM42	0.594	7.46e-11
Ccan154	0.732841	1.2619e-05		CaM58	0.614	4.58e-11
Ccan156	0.953005	1.20259e-05		CaM17	0.64	2.93e-11
Ccan158	0.69042	8.30294e-06		CaM30	0.64	1.87e-11
Ccan159	0.607469	5.04378e-06		CaM08	0.652	1.22e-11
Ccan162	0.622855	3.14155e-06		CaM09	0.652	7.97e-12
Ccan163	0.747823	2.34932e-06		CaM20	0.652	5.2e-12
Ccan164	0.77791	1.82756e-06		CaM54	0.654	3.4e-12
Ccan166	0.704824	1.28811e-06		CaM52	0.712	2.42e-12
Ccan167	0.727022	9.36483e-07		CaM53	0.789	1.91e-12
Ccan168	0.935997	8.76545e-07		CaM34	0.799	1.53e-12
Ccan170	0.889119	7.79354e-07		CaM44	0.799	1.22e-12
Ccan171	0.641868	5.00242e-07		Mean	0.519
Ccan172	0.65239	3.26353e-07
Ccan175	0.623827	2.03588e-07
Ccan177	0.706241	1.43782e-07
Ccan179	0.746622	1.07351e-07
Ccan180	0.660629	7.09191e-08
Ccan181	0.76124	5.39865e-08
Ccan184	0.891364	4.81216e-08
Ccan186	0.611711	2.94365e-08
Ccan187	0.606499	1.78532e-08
Ccan188	0.595009	1.06228e-08
Ccan189	0.606695	6.44482e-09
Ccan191	0.595925	3.84062e-09
Ccan192	0.900226	3.45743e-09
Ccan193	0.900965	3.11503e-09
Ccan194	0.721498	2.24748e-09
Ccan195	0.698951	1.57088e-09
Ccan196	0.615704	9.67198e-10
Ccan198	0.694028	6.71263e-10
Ccan200	0.71771	4.81772e-10
Ccan202	0.595174	2.86738e-10
Ccan204	0.59622	1.70959e-10
Ccan205	0.782011	1.33692e-10
Ccan208	0.608705	8.13789e-11
Ccan211	0.608705	4.95358e-11
Ccan212	0.670249	3.32013e-11
Ccan214	0.701415	2.32879e-11
Ccan218	0.714988	1.66506e-11
Ccan219	0.790448	1.31614e-11
Ccan222	0.709978	9.3443e-12
Ccan223	0.689549	6.44335e-12
Ccan226	0.645938	4.162e-12
Ccan227	0.596027	2.48067e-12
Ccan228	0.688273	1.70737e-12
Ccan230	0.661981	1.13025e-12
Ccan231	0.908074	1.02635e-12
Ccan232	0.597801	6.13553e-13
Ccan233	0.634237	3.89138e-13
Ccan234	0.828553	3.22422e-13
Ccan236	0.599419	1.93266e-13
Ccan238	0.671672	1.29811e-13
Ccan240	0.599853	7.78677e-14
Ccan241	0.708337	5.51565e-14
Ccan242	0.792044	4.36864e-14
Ccan243	0.709026	3.09748e-14
Ccan244	0.943138	2.92135e-14
Ccan245	0.59382	1.73476e-14
Ccan247	0.711078	1.23355e-14
Ccan248	0.811112	1.00054e-14
Ccan250	0.663185	6.63546e-15
Ccan251	0.659268	4.37454e-15
Ccan252	0.659272	2.88401e-15
Ccan254	0.923604	2.66369e-15
Ccan255	0.596109	1.58785e-15
Ccan256	0.615394	9.77153e-16
Ccan257	0.700343	6.84342e-16
Ccan260	0.594285	4.06694e-16
Ccan261	0.834253	3.39286e-16
Ccan262	0.981441	3.32989e-16
Ccan263	0.607469	2.02281e-16
Ccan264	0.935308	1.89195e-16
Ccan265	0.752484	1.42366e-16
Ccan266	0.594048	8.45722e-17
Ccan267	0.631042	5.33686e-17
Ccan268	0.728991	3.89053e-17
Ccan269	0.714219	2.77869e-17
Ccan270	0.916628	2.54702e-17
Ccan272	0.710942	1.81079e-17
Ccan275	0.830035	1.50302e-17
Ccan277	0.891729	1.34028e-17
Ccan278	0.593768	7.95817e-18
Ccan281	0.620292	4.93639e-18
Ccan282	0.643664	3.17738e-18
Ccan283	0.614131	1.95133e-18
Ccan285	0.599822	1.17045e-18
Ccan288	0.626096	7.32813e-19
Ccan289	0.691895	5.0703e-19
Ccan290	0.594882	3.01623e-19
Ccan291	0.724995	2.18675e-19
Ccan292	0.833188	1.82197e-19
Mean	0.705332
*Hendre, P.S., Phanindranath, R., Annapurna, V., Lalremruata, A., and Aggarwal, R.K. (2008), BMC Plant. Biol. 8, 51. DOI: https://doi.org/10.1186/1471-2229-8-51

## Sheet: S Table 5_lik assign 32 pr 
Supplementary Table S5 Likelihood assignment of parentage of 32 Robusta coffee trees from 3 families based on 120 SNP markers
		Female parent						Male parent						Parent-offspring relationship
Progeny ID	Pedigree	Pair loci compared	Pair loci mismatch	Pair LOD	Conf	Probable parent		Pair loci compared	Pair loci mismatch	Pair LOD	Conf	Probable parent		Trio loci compared	Trio loci mismatch	Trio LOD	Trio conf
BP28_1	B2xE139	118	0	2.27544		B2_m		119	0	8.97584	*	E138_wc1		119	1	20.4632	*
BP28_2	B2xE139	120	1	1.29188		B2_wc1		120	0	2.4828		E138_wc1		120	1	13.1101	*
BP28_3	B2xE139	119	0	26.9511		E152_wc1		120	0	23.9693		E90_m		120	0	45.6831
BP28_4	B2xE139	118	0	9.01989		B2_m		119	0	7.36841		E90_m		119	0	22.3114	*
BP28_5	B2xE139	118	1	6.98056		B7_wc1		118	0	10.0088	*	U35		119	2	25.6034	*
BP28_6	B2xE139	119	0	6.62884	*	B2_m		120	0	8.24076	*	E138_wc1		120	0	25.0796	*
BP40_1	H234xH207	117	1	-3.11313		H207_wc1		119	0	19.987	*	H234_wc1		119	1	31.2668	*
BP40_2	H234xH207	117	1	-0.664258		H207_wc1		119	0	26.9179	*	H234_wc1		119	2	41.8835	*
BP40_3	H234xH207	116	1	-2.99508		H207_wc1		118	1	18.885	*	H234_wc1		118	2	34.2524	*
BP40_4	H234xH207	119	0	35.4619	*	H234_wc1		111	1	5.17162		MMC26		119	3	33.1792	*
BP40_5	H234xH207	116	3	2.24795		A129_wc1		116	0	23.0687	*	H234_wc1		116	4	29.5371	*
BP40_6	H234xH207	115	0	2.95141		H207_wc1		117	0	13.942	*	H234_wc1		117	1	31.8664	*
E139xC134_106_3	E139xC134	106	0	18.1078		BFC6		117	0	17.1429		E138_wc1		117	0	32.7817	*
E139xC134_106_5	E139xC134	107	0	17.3297		BFC6		119	0	14.4556		E138_wc1		119	0	26.7502	*
E139xC134_106_6	E139xC134	120	1	-2.08022		C193_m		119	0	11.7014		MMC10		120	1	24.0564
E139xC134_106_7	E139xC134	105	0	-6.91682		E152_m		118	0	8.0965	*	KYC6		119	1	4.3075	+
E139xC134_106_9	E139xC134	108	0	6.82492		BFC6		119	1	10.6062	*	H55_wc1		119	1	18.7247	*
E139xC134_208_10	E139xC134	118	0	21.4429		E138_wc1		118	0	26.8506		MMC10		118	0	49.2312
E139xC134_208_2	E139xC134	120	1	0.920223		C193_m		119	0	0.549584		E152_wc1		120	1	14.2298
E139xC134_208_3	E139xC134	118	0	19.2256		E139_wc1		118	0	20.1317		E152_wc1		118	0	32.8101
E139xC134_208_4	E139xC134	118	0	14.4026		E138_wc1		117	0	18.666		MMC10		118	0	31.0895
E139xC134_208_7	E139xC134	119	0	23.3384		E152_wc1		119	1	14.2349		MMC10		119	1	36.6416
E139xC134_313_1	E139xC134	117	1	14.5449	*	C134_wc1		117	0	12.9149		C193_m		117	1	32.7629
E139xC134_313_10	E139xC134	120	0	17.9904		E138_wc1		120	0	17.9105		E139_wc1		120	0	30.8321	*
E139xC134_313_5	E139xC134	108	0	16.0747	*	BFC6		120	0	22.5827	*	T2022		120	0	35.4748	*
E139xC134_313_8	E139xC134	119	2	-1.13011		C181_m		119	0	-2.80779		E138_wc1		119	2	7.915	*
E139xC134_313_9	E139xC134	119	0	24.3537		E152_wc1		119	0	24.3537		U63		119	0	42.5242	*
E139xC134_402_1	E139xC134	117	0	20.3227		E139_wc1		117	1	14.0243		H898_wc1		117	1	30.4473
E139xC134_402_3	E139xC134	120	0	22.6067	*	E138_wc1		120	1	28.0251	*	H234_wc1		120	3	43.3155	*
E139xC134_402_4	E139xC134	119	0	14.6404		E152_wc1		119	1	10.9793		MMC10		119	1	18.9741
E139xC134_402_6	E139xC134	107	1	11.2793	*	BFC6		119	1	7.72838		PA413_wc1		119	2	20.3425	*
E139xC134_402_9	E139xC134	108	0	6.78358		BFC6		120	0	13.4957	*	E138_wc1		120	0	21.1606	*
* denotes parentage likelihood assignment at 95% confidence level
+ denotes parentage likelihood assignment at 80% confidence level

## Sheet: S Table 6_raw SNP geno data
Supplementary Table S6 Raw SNP genotypic data and Q-values from STRUCTURE of 270 C. canophora genotypes analysed at 120 SNP loci
		SNP
Accession	Origin	Ccan096	Ccan099	Ccan100	Ccan101	Ccan105	Ccan106	Ccan109	Ccan112	Ccan113	Ccan114	Ccan116	Ccan119	Ccan120	Ccan121	Ccan123	Ccan126	Ccan127	Ccan128	Ccan129	Ccan131	Ccan133	Ccan135	Ccan140	Ccan146	Ccan147	Ccan148	Ccan149	Ccan151	Ccan153	Ccan154	Ccan156	Ccan158	Ccan159	Ccan162	Ccan163	Ccan164	Ccan166	Ccan167	Ccan168	Ccan170	Ccan171	Ccan172	Ccan175	Ccan177	Ccan179	Ccan180	Ccan181	Ccan184
E90_m	Cote_d'Ivoire	C_G	T_T	A_T	A_T	A_G	A_A	A_A	C_G	G_G	C_T	A_T	A_A	A_C	C_C	A_G	C_T	C_C	C_G	C_T	A_G	C_C	A_C	C_T	A_G	G_T	A_G	A_G	G_G	A_A	A_A	C_C	C_T	T_T	A_G	C_C	C_C	C_T	C_T	A_A	T_T	A_C	A_C	A_G	C_T	T_T	C_T	G_G	G_G
E89_wc1	Cote_d'Ivoire	C_G	T_T	A_T	A_T	A_G	A_A	A_A	C_G	G_G	C_T	A_T	A_A	A_C	C_C	A_G	C_T	C_C	C_G	C_T	A_G	C_C	A_C	C_T	A_G	G_T	A_G	A_G	G_T	A_A	A_A	C_C	C_T	T_T	A_G	C_C	C_C	C_T	C_T	A_A	T_T	A_C	A_C	A_G	C_T	T_T	C_T	G_G	G_G
E139_wc1	Cote_d'Ivoire	C_G	T_T	A_T	A_T	A_G	A_A	A_A	C_G	G_T	C_T	A_T	A_A	A_C	C_C	A_G	C_T	C_C	C_G	C_T	G_G	C_C	A_C	T_T	A_G	G_T	A_A	A_G	G_T	A_A	A_A	C_C	C_T	T_T	A_G	C_C	C_C	C_T	C_T	A_A	T_T	A_C	A_C	A_G	C_T	T_T	C_T	G_G	G_G
E138_wc1	Cote_d'Ivoire	C_G	A_T	A_T	A_T	A_G	A_A	A_A	G_G	G_G	C_T	A_T	A_A	A_C	C_C	A_G	C_T	C_C	G_G	C_T	A_G	C_C	A_C	T_T	A_G	G_T	A_G	A_G	G_G	A_A	A_A	C_C	C_T	C_T	A_G	C_C	C_C	C_T	C_T	A_A	T_T	A_C	A_C	A_G	C_T	T_T	C_C	G_G	G_G
E152_wc1	Cote_d'Ivoire	C_G	A_T	A_T	A_T	A_G	A_A	A_A	G_G	G_G	C_T	A_T	A_A	A_C	C_C	A_G	C_T	C_C	C_G	C_T	G_G	C_C	A_C	C_T	A_G	G_T	A_A	A_G	G_T	A_A	A_A	C_C	C_T	T_T	A_G	C_C	C_C	C_T	C_T	A_A	T_T	0_0	A_C	A_G	C_T	T_T	C_T	G_G	G_G
E63_wc1	Cote_d'Ivoire	C_G	T_T	A_T	A_T	A_G	A_A	A_A	C_G	G_T	C_T	A_T	A_A	C_C	C_C	A_G	C_T	C_C	C_G	C_T	A_G	C_C	A_C	C_T	A_G	G_T	A_A	A_G	G_T	A_A	A_A	C_C	C_T	T_T	A_G	C_C	C_C	C_T	C_T	A_A	T_T	A_C	A_C	A_G	C_T	T_T	C_T	G_G	G_G
B36B_wc1	Cote_d'Ivoire	C_C	T_T	A_T	T_T	A_G	A_A	A_G	C_G	G_G	C_C	A_A	A_A	A_C	C_C	A_G	T_T	C_C	G_G	C_C	G_G	C_G	C_C	T_T	A_G	G_G	0_0	A_G	T_T	A_A	A_A	C_C	C_T	T_T	A_G	A_C	C_C	T_T	C_T	A_A	T_T	C_C	C_C	A_G	C_T	T_T	T_T	G_G	G_G
E152_m	Cote_d'Ivoire	C_G	A_T	A_T	A_T	A_G	A_A	A_A	0_0	G_G	C_T	0_0	0_0	A_C	C_C	A_G	C_T	C_C	C_G	C_T	0_0	C_C	A_C	C_T	A_G	G_T	0_0	A_G	G_T	A_A	A_A	C_C	C_T	T_T	A_G	0_0	C_C	C_T	C_T	A_A	T_T	A_C	A_C	A_G	C_T	T_T	C_T	G_G	G_G
B96_m	Cote_d'Ivoire	C_C	T_T	0_0	A_T	A_G	0_0	A_A	G_G	G_T	C_T	A_A	A_C	0_0	C_C	A_G	C_T	C_C	C_G	T_T	A_A	C_C	A_C	T_T	0_0	0_0	A_A	0_0	G_T	A_A	A_A	C_C	C_T	C_T	A_G	0_0	C_G	C_T	C_T	A_A	T_T	A_C	A_C	A_G	C_T	A_T	0_0	G_G	G_G
E164_wc1	Cote_d'Ivoire	C_G	A_T	A_T	A_T	A_G	A_A	A_A	G_G	G_G	C_T	A_T	A_A	A_C	C_G	A_G	C_T	C_C	C_G	T_T	A_G	C_C	A_C	T_T	A_G	G_T	A_G	A_G	G_T	A_A	A_A	C_C	C_T	T_T	A_G	C_C	C_C	C_T	C_T	A_A	T_T	A_C	A_C	A_G	C_T	T_T	C_T	C_G	G_G
E174_wc1	Cote_d'Ivoire	C_G	A_T	A_T	A_T	A_G	A_A	A_A	G_G	G_G	C_T	A_T	A_A	A_C	C_G	A_G	C_T	C_C	G_G	T_T	A_G	C_C	A_C	C_T	A_G	G_T	A_G	A_G	G_T	A_A	A_A	C_C	C_T	C_T	A_G	C_C	C_C	C_T	C_T	A_A	T_T	A_C	A_C	A_G	C_T	T_T	C_T	C_G	G_G
E76_wc1	Cote_d'Ivoire	C_G	T_T	A_T	A_T	A_G	A_A	A_A	C_G	G_T	C_T	A_T	A_A	A_C	C_G	A_G	C_T	C_C	C_G	T_T	A_G	C_C	A_C	C_T	A_G	G_T	A_A	A_G	G_T	A_A	A_A	C_C	C_T	T_T	A_G	C_C	C_C	C_T	C_T	A_A	T_T	0_0	A_C	A_G	C_T	T_T	C_T	C_G	G_G
E90_wc1	Cote_d'Ivoire	C_G	T_T	A_T	A_T	A_G	A_A	A_A	C_G	G_T	C_T	A_T	A_A	A_C	C_G	A_G	C_T	C_C	C_G	T_T	A_G	C_C	A_C	C_T	A_G	G_T	A_A	A_G	G_T	A_A	A_A	C_C	C_T	T_T	A_G	C_C	C_C	C_T	C_T	A_A	T_T	A_C	A_C	A_G	C_T	T_T	C_T	C_G	G_G
E119_wc1	Cote_d'Ivoire	C_G	A_T	A_T	A_T	A_G	A_A	A_A	G_G	G_T	C_T	A_T	A_A	C_C	C_G	A_G	C_T	C_C	G_G	T_T	0_0	C_C	A_C	T_T	A_G	G_T	A_A	A_G	G_T	A_A	A_A	C_C	C_T	C_T	A_G	C_C	C_C	C_T	C_T	A_A	T_T	A_C	A_C	A_G	C_T	T_T	C_T	C_G	G_G
B96_wc2	Cote_d'Ivoire	C_C	T_T	A_T	A_T	A_G	A_G	A_A	G_G	G_T	C_T	A_A	0_0	C_C	C_C	A_G	C_T	C_C	C_G	T_T	A_A	C_C	A_C	T_T	A_G	G_T	A_A	A_G	G_T	A_A	A_A	C_C	C_T	C_T	A_G	A_C	C_G	C_T	C_T	A_A	T_T	A_C	A_C	A_G	C_T	A_T	C_T	G_G	G_G
D47_m	Cote_d'Ivoire	C_C	T_T	A_T	A_T	A_G	A_G	A_A	G_G	G_T	C_T	A_A	A_C	A_C	C_C	A_G	C_T	C_C	C_G	T_T	A_A	C_C	A_C	T_T	A_G	G_T	A_G	A_G	G_T	A_A	A_G	C_C	C_T	C_T	A_G	C_C	C_G	C_T	C_T	A_A	T_T	A_C	A_C	A_G	C_T	A_T	C_C	G_G	G_G
D47_wc1	Cote_d'Ivoire	C_C	T_T	A_T	A_T	A_G	A_G	A_A	G_G	G_T	C_T	A_A	A_C	A_C	C_C	A_G	C_T	C_C	C_G	T_T	A_A	C_C	A_C	T_T	A_G	G_T	A_G	A_G	G_T	A_A	A_G	C_C	C_T	C_T	A_G	C_C	C_G	C_T	C_T	A_A	T_T	A_C	A_C	A_G	C_T	A_T	C_C	G_G	G_G
B191_wc1	Cote_d'Ivoire	C_G	T_T	A_T	A_T	A_A	A_A	A_G	C_G	G_T	C_C	A_A	C_C	A_A	C_C	A_A	T_T	C_C	C_G	T_T	A_G	C_C	C_C	C_T	A_G	G_T	A_G	A_G	G_T	A_A	A_A	C_C	C_T	C_T	A_G	A_A	C_C	C_T	C_C	A_A	T_T	A_C	A_C	G_G	C_T	T_T	C_T	G_G	G_G
E1390_0C134_208_10	CRIG	C_G	T_T	A_T	T_T	A_G	A_A	A_A	G_G	G_G	T_T	A_A	A_A	A_A	C_C	A_G	T_T	C_C	G_G	C_T	G_G	C_C	A_C	T_T	A_A	G_G	A_A	A_A	G_T	A_A	A_A	C_C	T_T	T_T	G_G	C_C	C_C	C_T	T_T	A_A	T_T	0_0	A_C	A_A	C_C	T_T	C_T	G_G	G_G
PB443_wc1	CRIG	C_G	T_T	A_T	T_T	G_G	A_A	A_G	G_G	G_G	C_T	A_T	A_A	C_C	C_C	A_G	C_T	C_C	G_G	C_T	A_G	C_G	C_C	T_T	A_G	G_G	A_A	A_A	G_T	A_A	A_A	C_C	C_T	T_T	A_G	C_C	C_C	C_T	C_T	A_A	T_T	C_C	C_C	G_G	C_T	T_T	C_T	G_G	G_G
BP28_3	CRIG	C_G	A_T	T_T	A_T	A_A	A_A	A_A	G_G	G_G	C_T	A_T	A_A	A_C	C_C	A_A	C_T	C_C	C_G	C_T	A_G	C_C	C_C	T_T	A_G	G_T	A_G	A_G	G_T	A_A	A_A	C_C	C_T	T_T	A_G	C_C	C_C	C_T	C_T	A_A	T_T	C_C	C_C	A_G	C_T	T_T	C_T	G_G	G_G
PB440_wc1	CRIG	C_G	T_T	T_T	T_T	A_A	A_A	A_G	G_G	G_G	C_C	A_A	A_A	A_C	C_C	A_G	T_T	C_C	G_G	T_T	A_G	C_C	C_C	T_T	A_G	G_T	G_G	A_G	G_T	A_A	A_A	C_C	C_T	T_T	A_A	C_C	C_C	C_T	C_T	A_A	T_T	C_C	C_C	A_G	C_T	T_T	C_T	G_G	G_G
E1390_0C134_402_3	CRIG	C_C	A_T	A_T	A_T	A_A	A_A	A_A	G_G	G_T	T_T	A_T	A_A	A_C	C_C	A_G	C_C	C_C	C_G	C_T	A_G	C_C	A_C	T_T	A_G	G_G	A_G	A_A	G_G	A_A	A_A	C_C	T_T	T_T	G_G	C_C	C_C	C_T	C_T	A_A	T_T	A_C	A_C	A_G	T_T	T_T	C_C	G_G	G_G
E1390_0C134_106_3	CRIG	C_C	T_T	T_T	T_T	A_G	A_A	A_A	G_G	G_T	T_T	A_T	A_A	A_C	C_C	A_G	C_T	C_C	C_G	T_T	A_G	C_C	A_C	T_T	0_0	0_0	A_G	A_A	G_G	A_A	A_A	C_C	C_T	C_T	A_A	C_C	C_C	T_T	C_C	A_A	T_T	A_C	A_C	G_G	C_T	T_T	C_C	G_G	G_G
E1390_0C134_313_9	CRIG	G_G	A_T	A_T	A_T	A_G	A_A	A_A	G_G	G_G	C_T	A_A	A_A	A_A	C_C	A_G	T_T	C_C	C_G	C_T	G_G	C_C	A_C	C_C	A_A	G_G	A_A	A_G	G_T	A_A	A_A	C_C	T_T	T_T	G_G	C_C	C_C	C_C	C_T	A_A	T_T	A_A	A_A	G_G	C_C	T_T	C_C	G_G	G_G
H234_wc1	CRIG	G_G	T_T	A_T	T_T	A_A	A_A	A_A	G_G	G_T	T_T	A_T	A_A	A_C	C_C	A_G	C_C	C_C	C_G	C_T	G_G	C_C	A_C	T_T	A_A	G_G	A_A	A_A	G_G	A_A	A_A	C_C	C_T	T_T	G_G	C_C	C_C	C_T	C_T	A_A	T_T	A_C	A_C	A_A	T_T	T_T	C_T	G_G	G_G
U35	CRIG	C_G	T_T	A_T	A_T	A_G	A_A	A_A	C_G	G_G	C_T	A_T	A_A	A_C	C_C	0_0	C_T	C_C	C_G	C_T	A_G	C_C	A_C	C_T	A_G	G_T	A_G	A_G	G_T	A_A	A_A	C_C	C_T	T_T	A_G	C_C	C_C	C_T	C_T	A_A	T_T	A_C	A_C	A_G	C_T	T_T	C_T	G_G	G_G
U220	CRIG	C_G	T_T	A_T	A_T	A_G	A_A	A_A	C_G	G_T	C_T	A_T	A_A	A_C	C_C	A_G	C_T	C_C	C_G	C_T	G_G	C_C	A_C	T_T	A_G	G_T	A_A	A_G	G_T	A_A	A_A	C_C	C_T	T_T	A_G	C_C	C_C	C_T	C_T	A_A	T_T	0_0	A_C	A_G	C_T	T_T	C_T	G_G	G_G
E1390_0C134_313_10	CRIG	C_C	A_T	T_T	A_T	A_G	A_A	A_A	C_G	G_T	C_C	A_T	A_A	A_C	C_C	A_G	C_T	C_C	G_G	T_T	G_G	C_C	A_C	T_T	A_G	T_T	A_A	G_G	G_T	A_A	A_A	C_C	C_T	T_T	A_A	C_C	C_C	C_C	T_T	A_A	T_T	A_C	A_C	A_G	C_T	T_T	C_C	G_G	G_G
E1390_0C134_313_5	CRIG	C_G	T_T	A_A	T_T	A_G	A_A	A_A	G_G	G_G	T_T	A_T	A_A	A_C	C_C	A_G	C_C	C_C	C_G	C_T	G_G	C_C	C_C	T_T	A_G	G_T	A_A	A_A	G_G	A_A	A_A	C_C	T_T	C_T	A_G	C_C	C_C	C_T	C_C	A_A	T_T	A_C	A_C	A_G	T_T	T_T	C_C	G_G	G_G
U63	CRIG	C_G	A_T	A_T	A_T	A_G	A_A	A_A	G_G	G_G	C_T	A_T	A_A	A_C	C_C	A_G	C_T	C_C	C_G	C_T	G_G	C_C	A_C	C_T	A_G	G_T	A_A	A_G	G_T	A_A	A_A	C_C	C_T	T_T	A_G	C_C	C_C	C_T	C_T	A_A	T_T	0_0	A_C	A_G	C_T	T_T	C_T	G_G	G_G
E1390_0C134_208_4	CRIG	C_G	T_T	T_T	A_T	A_A	A_A	A_A	G_G	G_G	T_T	A_A	A_A	A_A	C_C	G_G	C_C	C_C	G_G	C_T	G_G	C_C	A_A	0_0	A_A	G_T	A_A	A_A	G_G	A_A	A_A	C_C	T_T	T_T	A_G	C_C	C_C	C_C	T_T	A_A	T_T	A_A	A_A	A_A	T_T	T_T	C_C	G_G	G_G
E1390_0C134_402_1	CRIG	C_G	T_T	T_T	T_T	A_G	A_A	A_A	G_G	G_G	T_T	A_T	A_A	A_C	C_C	A_G	C_T	C_C	C_G	T_T	G_G	C_C	A_C	C_T	A_G	T_T	A_A	A_A	G_T	A_A	A_A	C_C	C_T	T_T	A_A	C_C	C_C	C_T	C_T	A_A	T_T	0_0	A_C	A_G	C_T	T_T	C_T	G_G	G_G
U60	CRIG	C_G	A_T	A_T	A_T	A_G	A_A	A_A	G_G	G_G	C_T	A_T	A_A	A_C	C_C	A_G	C_T	C_C	G_G	C_T	A_G	C_C	A_C	T_T	A_G	G_T	A_G	A_G	G_T	A_A	A_A	C_C	C_T	C_T	A_G	C_C	C_C	C_T	C_T	A_A	T_T	A_C	A_C	A_G	C_T	T_T	C_C	G_G	G_G
BP28_5	CRIG	C_G	T_T	A_A	A_T	A_G	A_A	A_G	G_G	G_T	C_T	A_A	A_C	A_A	C_C	A_A	T_T	C_C	C_G	T_T	G_G	C_G	C_C	T_T	A_G	G_T	A_A	A_G	G_G	A_A	A_G	C_C	C_T	C_T	A_A	C_C	C_C	0_0	C_T	A_A	G_T	C_C	C_C	A_A	C_T	T_T	C_T	G_G	G_G
E1390_0C134_208_3	CRIG	G_G	A_T	A_T	T_T	A_G	A_A	A_A	C_G	G_T	C_C	A_T	A_A	A_C	C_C	A_G	C_T	C_C	C_G	C_T	G_G	C_C	A_C	C_T	A_A	G_G	A_A	G_G	G_T	A_A	A_A	C_C	T_T	T_T	G_G	C_C	C_C	C_C	C_T	A_A	T_T	0_0	A_C	A_G	C_T	T_T	C_T	G_G	G_G
BP40_5	CRIG	C_G	T_T	A_T	A_T	A_G	A_A	A_A	G_G	G_G	T_T	A_T	A_A	A_A	C_C	A_G	C_C	C_C	C_C	0_0	A_G	C_C	A_C	T_T	A_A	G_G	A_A	A_A	G_G	A_A	A_G	C_C	T_T	C_T	A_G	C_C	C_C	T_T	C_C	A_A	T_T	A_C	A_C	A_A	T_T	A_T	C_T	G_G	0_0
H898_wc1	CRIG	G_G	T_T	T_T	A_T	A_G	A_A	A_A	G_G	G_T	T_T	A_T	A_A	A_A	C_C	A_A	C_C	C_C	C_G	C_T	A_G	C_C	C_C	C_C	A_G	G_T	A_G	A_A	G_G	A_A	A_A	C_C	T_T	T_T	A_G	C_C	C_C	C_T	C_T	A_A	T_T	A_A	A_A	G_G	T_T	T_T	C_C	G_G	G_G
BP40_2	CRIG	C_G	T_T	T_T	A_T	A_A	A_A	A_G	C_G	G_G	C_T	A_A	A_A	A_A	C_C	G_G	C_C	C_C	C_C	C_T	A_G	C_C	A_A	T_T	A_G	G_G	A_A	A_G	G_G	A_A	A_G	C_C	C_T	T_T	G_G	C_C	C_C	C_T	C_C	A_A	G_T	C_C	C_C	A_G	T_T	T_T	T_T	G_G	G_G
E1390_0C134_106_5	CRIG	C_G	T_T	A_A	A_T	A_G	A_A	A_A	C_G	G_T	C_T	A_T	A_A	A_C	C_C	A_A	C_T	C_C	C_G	C_T	G_G	C_C	C_C	T_T	A_G	G_T	A_A	A_G	G_G	A_A	A_A	C_C	C_T	C_T	A_G	C_C	C_C	T_T	C_C	A_A	T_T	A_A	A_C	A_G	C_T	T_T	C_T	G_G	G_G
E1390_0C134_402_9	CRIG	G_G	A_T	T_T	A_T	A_G	A_A	A_A	C_G	G_T	C_C	A_T	A_A	A_C	C_C	A_A	C_T	C_C	C_G	C_T	A_G	C_C	C_C	T_T	G_G	G_T	A_G	G_G	G_G	A_A	A_A	C_C	C_T	C_T	A_G	C_C	C_C	T_T	C_C	A_A	T_T	C_C	C_C	G_G	C_T	T_T	C_T	G_G	G_G
E1390_0C134_208_7	CRIG	G_G	A_T	A_A	A_A	A_G	A_A	A_A	C_G	G_G	C_C	T_T	A_A	A_C	C_C	A_G	C_C	C_C	G_G	C_T	G_G	C_C	A_C	C_C	A_A	G_G	A_A	G_G	G_G	A_A	A_A	C_C	C_T	T_T	G_G	C_C	C_C	C_C	T_T	A_A	T_T	A_A	A_A	A_G	T_T	T_T	C_C	G_G	G_G
H408_wc2	CRIG	C_G	T_T	T_T	A_T	A_A	A_A	A_A	C_G	G_G	C_T	A_A	A_A	A_A	C_C	A_G	C_C	C_C	G_G	T_T	A_G	C_C	A_C	T_T	0_0	G_T	A_G	A_G	G_G	A_A	A_A	C_C	C_T	T_T	A_A	C_C	C_C	T_T	T_T	A_A	T_T	A_C	A_C	G_G	T_T	T_T	C_T	G_G	G_G
H246_wc1	CRIG	C_G	T_T	T_T	A_T	A_G	A_A	A_A	C_G	G_G	C_T	A_A	A_A	A_C	C_C	A_G	T_T	C_G	G_G	C_T	A_G	C_C	A_C	C_C	0_0	G_G	A_A	A_G	T_T	A_A	A_A	C_C	C_C	T_T	G_G	C_C	C_C	C_T	T_T	A_A	T_T	A_A	A_A	G_G	C_C	T_T	C_C	G_G	G_G
BP40_4	CRIG	G_G	T_T	A_T	A_T	A_A	A_A	A_A	G_G	G_T	T_T	A_T	A_A	C_C	C_C	A_G	C_C	C_C	C_G	C_T	G_G	C_C	A_C	T_T	A_A	G_G	A_A	A_A	G_G	A_A	A_A	C_C	C_C	T_T	G_G	C_C	C_C	C_C	C_T	A_A	T_T	C_C	C_C	A_A	T_T	A_T	T_T	G_G	G_G
PA193_wc1	CRIG	C_C	A_T	A_T	T_T	A_G	A_A	A_G	G_G	G_T	C_C	A_A	A_C	A_A	C_C	A_G	T_T	C_C	C_G	C_T	G_G	C_C	A_C	C_T	A_G	G_T	A_G	A_G	G_T	A_A	A_A	C_C	C_C	T_T	A_G	A_C	C_C	C_T	C_C	A_A	T_T	A_C	A_C	A_G	T_T	T_T	C_T	G_G	G_G
H316_wc1	CRIG	C_G	T_T	A_T	A_A	A_G	A_A	A_A	G_G	G_G	T_T	A_T	A_A	A_C	C_C	A_G	C_T	C_C	C_G	T_T	A_G	C_C	A_C	C_C	A_A	G_T	A_A	A_A	G_G	A_A	A_A	C_C	C_T	T_T	A_A	C_C	C_C	C_T	C_C	A_A	T_T	A_A	A_A	A_A	T_T	T_T	C_C	G_G	G_G
H210_wc1	CRIG	C_G	T_T	T_T	T_T	A_A	A_A	A_G	C_G	G_G	C_T	A_T	A_A	C_C	C_C	A_G	C_T	C_G	C_G	C_T	A_G	C_C	A_C	0_0	G_G	G_T	A_A	A_G	G_G	A_A	A_A	C_C	T_T	T_T	A_G	C_C	C_C	C_C	C_T	A_A	T_T	A_A	A_A	G_G	T_T	A_T	C_C	G_G	G_G
PB372_wc1	CRIG	C_G	T_T	A_A	A_T	G_G	A_A	A_G	C_G	G_T	C_T	A_A	A_A	A_C	C_C	G_G	T_T	C_C	G_G	C_T	A_A	C_C	A_C	C_C	0_0	G_G	A_G	A_G	G_G	A_A	A_G	C_C	C_T	C_T	A_G	C_C	C_C	C_T	C_C	A_A	T_T	A_A	A_A	A_G	C_T	T_T	C_C	G_G	G_G
U56	CRIG	C_C	T_T	A_T	A_T	A_G	A_A	A_A	G_G	G_G	C_T	A_A	A_C	A_C	C_C	A_G	C_T	C_C	C_G	T_T	A_G	C_C	A_C	C_T	A_G	G_T	A_G	A_G	G_T	A_A	A_A	C_C	C_T	C_T	A_G	A_C	C_C	C_T	C_T	A_A	T_T	A_C	A_C	A_G	C_T	T_T	C_T	G_G	G_G
U15	CRIG	C_C	T_T	A_T	A_T	A_G	A_G	A_A	G_G	G_T	C_T	A_A	A_C	C_C	C_C	A_G	C_T	C_C	C_G	T_T	A_A	C_C	A_C	T_T	A_G	G_T	A_A	A_G	G_T	A_A	A_A	C_C	C_T	C_T	A_G	A_C	C_G	C_T	C_T	A_A	T_T	A_C	A_C	A_G	C_T	A_T	C_T	G_G	G_G
BP28_4	CRIG	C_G	T_T	A_T	T_T	A_G	A_A	A_A	G_G	G_G	C_T	A_T	A_C	A_C	C_C	G_G	C_T	C_C	C_G	T_T	A_G	C_G	A_C	T_T	A_G	G_T	A_G	A_G	G_G	A_A	A_A	C_C	C_C	C_T	A_G	C_C	C_C	C_T	C_C	A_A	T_T	C_C	C_C	G_G	T_T	T_T	C_T	G_G	G_G
E1390_0C134_402_6	CRIG	C_G	T_T	A_T	T_T	A_A	A_A	A_A	C_C	G_G	C_C	A_T	A_A	A_A	C_C	A_G	C_T	C_C	G_G	C_T	G_G	C_C	A_C	C_C	A_A	G_G	A_A	G_G	G_T	A_A	A_A	C_C	T_T	T_T	A_G	C_C	C_C	C_T	C_T	A_A	0_0	A_A	A_A	A_G	C_T	T_T	C_C	G_G	G_G
H324_wc1	CRIG	C_G	A_T	A_T	A_A	A_G	A_G	A_A	C_G	G_G	C_C	A_T	A_A	C_C	C_C	G_G	C_T	C_C	C_C	T_T	A_G	C_C	A_A	T_T	A_G	G_T	A_A	G_G	G_T	A_A	A_A	C_C	C_C	C_T	A_G	C_C	C_C	C_C	C_C	A_A	T_T	A_C	A_C	A_G	C_T	T_T	C_T	G_G	G_G
PA413_wc1	CRIG	C_G	T_T	A_T	A_T	A_A	A_A	A_G	C_G	G_T	C_T	A_T	A_C	A_C	C_C	A_A	C_T	C_C	G_G	C_T	A_G	C_C	C_C	C_T	A_G	G_T	A_A	A_G	G_G	A_A	A_A	C_C	C_T	T_T	A_G	A_C	C_C	C_T	C_T	A_A	T_T	A_C	A_C	G_G	T_T	T_T	C_T	G_G	G_G
U93	CRIG	C_C	T_T	A_T	A_T	A_G	A_G	A_A	G_G	G_G	C_T	A_A	A_C	A_C	C_C	A_G	C_T	C_C	C_G	T_T	A_G	C_C	A_C	T_T	A_G	G_T	A_G	A_G	G_T	A_A	A_G	C_C	C_T	C_T	A_G	A_C	C_G	C_T	C_T	A_A	T_T	A_C	A_C	A_G	C_T	A_T	C_T	G_G	G_G
BP28_1	CRIG	C_G	T_T	A_T	T_T	A_G	A_A	A_A	G_G	G_T	C_T	A_T	A_C	A_C	C_C	G_G	C_C	C_G	C_G	C_T	A_G	C_G	A_C	C_T	A_G	G_G	A_G	A_G	G_G	A_A	A_G	C_C	C_T	C_T	A_G	C_C	C_G	T_T	C_C	A_A	G_T	A_C	A_C	G_G	T_T	T_T	C_C	G_G	G_G
H250_wc1	CRIG	C_G	0_0	A_A	A_T	A_G	A_A	A_G	C_C	G_G	C_C	A_A	A_A	A_A	C_C	A_G	C_T	C_C	C_G	C_T	A_G	C_C	C_C	T_T	A_G	G_G	A_A	G_G	G_T	A_A	A_G	C_C	C_T	T_T	A_G	C_C	C_C	T_T	C_C	A_A	T_T	A_C	A_C	A_A	C_T	A_T	C_T	G_G	G_G
E1390_0C134_106_6	CRIG	C_C	T_T	T_T	A_A	A_G	A_A	A_A	C_G	G_G	C_T	A_A	A_C	A_A	C_C	A_A	C_C	C_C	C_G	T_T	A_G	C_C	C_C	C_T	A_A	G_T	A_A	A_G	G_G	A_A	A_G	C_C	C_T	T_T	A_A	A_C	C_G	C_T	C_T	A_A	T_T	A_A	A_C	A_A	T_T	T_T	C_T	G_G	G_G
BP28_6	CRIG	C_C	T_T	T_T	A_T	A_G	A_A	A_A	G_G	G_G	C_T	A_T	A_A	A_C	C_C	A_A	C_T	C_G	C_G	T_T	G_G	C_G	A_C	T_T	A_A	G_T	A_A	A_A	G_G	A_A	A_A	C_C	C_T	C_C	A_A	C_C	C_C	T_T	C_C	A_A	G_T	C_C	C_C	A_A	T_T	T_T	C_T	G_G	G_G
H505_wc1	CRIG	G_G	T_T	T_T	A_T	A_A	A_A	A_A	G_G	G_G	T_T	A_A	A_C	A_C	C_G	A_A	C_T	C_G	G_G	T_T	A_G	C_C	C_C	C_T	A_G	G_T	A_A	A_A	G_T	A_A	A_A	C_C	C_C	T_T	A_G	C_C	C_G	T_T	C_T	A_A	T_T	A_C	A_C	A_G	C_T	T_T	C_T	C_G	G_G
E1390_0C134_106_9	CRIG	C_C	T_T	A_T	A_A	A_G	A_A	A_A	C_C	G_G	C_C	A_A	A_C	A_A	C_C	A_G	C_T	C_C	C_C	T_T	A_G	C_C	A_C	C_T	A_G	G_T	A_A	G_G	G_T	A_A	A_A	C_C	C_C	C_T	A_A	C_C	C_G	C_T	C_C	A_A	T_T	0_0	A_C	A_G	C_T	T_T	C_T	G_G	G_G
BFC6	Ghana	C_G	T_T	A_T	A_T	A_G	A_A	A_A	0_0	G_T	C_T	A_T	A_A	A_C	C_C	A_G	C_T	C_C	0_0	C_T	G_G	C_C	A_C	T_T	A_G	G_T	A_A	A_G	G_T	A_A	A_A	C_C	C_T	T_T	A_G	C_C	C_C	C_T	C_T	A_A	T_T	0_0	A_C	A_G	C_T	T_T	C_T	G_G	G_G
MMC10	Ghana	C_G	T_T	A_T	A_T	A_G	A_A	A_A	C_G	G_T	C_T	A_T	A_A	A_C	C_C	A_G	C_T	C_C	C_G	C_T	G_G	C_C	A_C	T_T	A_G	G_T	A_A	A_G	G_T	A_A	A_A	C_C	C_T	T_T	A_G	C_C	C_C	C_T	C_T	A_A	T_T	0_0	A_C	A_G	C_T	T_T	C_T	G_G	G_G
OBC2	Ghana	C_G	A_T	A_T	A_T	A_G	A_A	A_A	G_G	G_G	C_T	A_T	A_A	A_C	C_C	A_G	C_T	C_C	G_G	C_T	A_G	C_C	A_C	T_T	A_G	G_T	A_G	A_G	G_T	A_A	A_A	C_C	C_T	C_T	A_G	C_C	C_C	C_T	C_T	A_A	T_T	A_C	A_C	A_G	C_T	T_T	C_C	G_G	G_G
MMC1	Ghana	C_C	T_T	0_0	A_T	A_G	A_A	A_A	G_G	T_T	C_T	A_T	A_C	C_C	C_C	G_G	C_T	C_C	C_G	C_T	G_G	C_C	A_C	T_T	0_0	G_T	A_A	A_G	G_T	A_A	A_A	C_C	C_T	C_T	A_G	C_C	C_C	C_T	C_T	A_A	T_T	0_0	A_C	A_G	C_T	T_T	C_T	G_G	G_G
MMC29	Ghana	0_0	T_T	A_T	T_T	A_G	A_A	A_A	0_0	G_G	C_T	A_A	0_0	A_C	C_C	A_G	C_T	C_G	G_G	C_T	A_G	C_C	A_C	C_T	A_G	G_T	A_A	A_G	G_T	A_A	A_A	C_C	C_T	T_T	A_G	A_C	C_C	C_T	C_T	A_A	T_T	A_C	A_C	A_G	C_T	A_T	C_T	G_G	G_G
BFC8	Ghana	C_C	T_T	A_T	A_T	A_G	A_G	A_A	G_G	G_T	C_T	A_A	A_C	A_C	C_C	A_G	C_T	C_C	C_G	T_T	A_G	C_C	A_C	T_T	A_G	G_T	A_G	A_G	G_T	A_A	A_A	C_C	C_T	C_T	A_G	A_C	C_G	C_T	C_T	A_A	T_T	A_C	A_C	A_G	C_T	A_T	C_T	G_G	G_G
BFC4	Ghana	C_C	T_T	A_T	A_T	A_G	A_A	A_A	G_G	T_T	C_T	A_T	A_C	C_C	C_C	G_G	C_T	C_C	C_G	C_T	G_G	C_C	A_C	T_T	A_G	G_T	A_A	0_0	G_T	A_A	A_A	C_C	C_T	C_T	G_G	C_C	C_C	0_0	C_T	A_A	T_T	0_0	A_C	A_G	T_T	T_T	0_0	G_G	G_G
BFC9	Ghana	0_0	T_T	A_T	A_T	A_G	A_G	A_A	G_G	G_T	C_T	A_A	A_C	A_C	C_C	A_G	C_T	C_C	C_G	T_T	A_A	C_C	A_C	T_T	A_G	G_T	A_G	A_G	G_T	A_A	A_G	C_C	0_0	C_T	A_G	A_C	C_C	C_T	C_T	A_A	T_T	A_C	A_C	A_G	C_T	T_T	C_T	G_G	G_G
MMC26	Ghana	C_G	T_T	A_T	T_T	0_0	A_A	A_A	C_G	0_0	0_0	A_A	A_C	A_C	C_C	A_G	C_T	C_G	G_G	C_T	A_G	C_C	A_C	C_T	A_G	G_T	A_A	A_G	G_T	A_A	A_A	C_C	C_T	T_T	A_G	A_C	C_C	C_T	C_T	A_A	T_T	A_C	A_C	A_G	C_T	A_T	C_T	G_G	G_G
BNC23	Ghana	C_G	T_T	A_T	A_T	A_G	A_A	A_A	G_G	G_T	C_T	A_T	A_A	A_A	C_C	A_G	C_T	C_G	C_G	C_T	A_G	C_C	A_C	T_T	A_G	G_T	A_G	A_G	G_G	A_A	A_A	C_C	C_T	C_T	A_G	A_C	C_C	C_T	C_T	A_A	T_T	A_C	A_C	A_G	C_T	T_T	C_C	G_G	G_G
BFC2	Ghana	C_G	T_T	A_T	A_T	A_G	A_A	A_A	C_G	G_T	C_T	A_T	A_A	A_A	C_C	G_G	C_T	C_G	C_G	T_T	G_G	C_C	A_C	C_T	A_G	G_T	A_A	A_G	G_G	A_A	A_G	C_C	C_T	T_T	A_G	C_C	C_C	C_T	C_T	A_C	T_T	0_0	A_C	A_G	C_T	T_T	C_T	G_G	G_G
KYC2	Ghana	C_C	T_T	A_T	A_T	A_A	A_A	A_A	G_G	G_T	C_C	A_T	A_C	A_C	C_C	A_G	T_T	C_G	C_G	C_T	0_0	C_C	A_C	C_T	A_A	G_G	A_A	A_A	G_T	A_A	A_A	C_C	C_T	T_T	A_G	A_C	C_C	T_T	C_C	A_C	T_T	A_A	A_A	A_G	C_T	A_T	C_T	G_G	G_G
MMC5	Ghana	C_G	T_T	A_T	A_T	A_G	A_A	A_A	C_G	G_T	C_T	A_T	A_A	A_C	C_G	A_G	C_T	C_C	C_G	T_T	G_G	C_C	A_C	C_T	A_G	G_T	A_A	A_G	G_G	A_C	A_A	C_C	C_T	C_T	A_G	A_C	C_C	C_T	C_T	A_C	T_T	A_C	A_C	A_G	C_T	T_T	C_C	C_G	G_G
MMC2	Ghana	0_0	T_T	0_0	A_A	0_0	A_A	A_A	0_0	G_T	C_T	A_T	A_A	A_C	C_G	0_0	C_T	C_C	C_G	T_T	G_G	C_C	A_C	C_T	A_G	0_0	A_A	0_0	G_G	A_C	A_A	C_C	0_0	C_T	A_G	A_C	C_C	0_0	C_T	0_0	T_T	A_C	A_C	A_G	C_T	T_T	0_0	0_0	G_G
TT3	Togo	C_C	T_T	A_A	T_T	G_G	A_A	A_A	G_G	G_T	T_T	A_A	A_A	A_A	C_C	G_G	T_T	C_C	G_G	T_T	0_0	C_C	A_C	T_T	G_G	0_0	A_A	0_0	T_T	A_A	A_A	C_C	T_T	T_T	A_A	C_C	C_C	0_0	T_T	C_C	T_T	C_C	C_C	G_G	C_C	T_T	0_0	G_G	G_G
TST1	Togo	C_C	T_T	A_A	T_T	G_G	A_A	A_A	G_G	G_T	T_T	A_A	A_A	A_A	C_C	G_G	T_T	C_C	G_G	T_T	G_G	C_C	A_A	T_T	A_G	T_T	A_G	A_A	T_T	A_A	A_A	C_C	T_T	T_T	A_A	C_C	C_C	C_C	T_T	C_C	T_T	C_C	C_C	G_G	C_C	T_T	0_0	G_G	G_G
T1X21	Togo	C_C	T_T	A_A	T_T	G_G	A_A	A_G	G_G	G_T	C_T	A_A	A_C	C_C	C_C	G_G	T_T	C_C	C_G	T_T	A_G	C_G	A_C	T_T	A_G	G_T	A_A	A_A	G_T	A_A	A_A	C_C	C_T	T_T	A_A	C_C	C_G	C_T	C_T	A_C	T_T	C_C	A_C	G_G	C_T	T_T	T_T	G_G	G_G
TT2	Togo	C_C	T_T	A_A	T_T	A_G	A_A	0_0	G_G	G_G	C_T	A_A	A_C	A_A	C_C	G_G	T_T	C_C	0_0	T_T	0_0	0_0	A_C	T_T	A_G	G_T	A_A	0_0	G_G	A_A	A_A	C_C	C_T	T_T	A_A	C_C	C_C	0_0	C_T	A_C	T_T	C_C	0_0	G_G	C_T	T_T	0_0	G_G	G_G
TIX21	Togo	C_G	T_T	A_A	T_T	G_G	A_A	0_0	G_G	0_0	0_0	A_A	A_C	C_C	C_C	0_0	T_T	C_C	0_0	T_T	0_0	C_G	A_C	T_T	0_0	G_T	A_A	0_0	0_0	A_A	A_A	C_C	C_T	T_T	A_A	C_C	C_G	0_0	C_T	0_0	T_T	C_C	0_0	G_G	C_T	T_T	T_T	G_G	G_G
T400	Togo	C_C	T_T	A_A	T_T	A_A	A_A	G_G	G_G	G_G	C_C	A_A	A_C	A_A	C_C	G_G	T_T	C_C	G_G	T_T	G_G	G_G	C_C	T_T	A_G	G_G	A_G	A_A	G_G	A_C	A_G	C_C	C_C	T_T	A_A	C_C	C_G	T_T	C_C	A_A	T_T	C_C	A_C	G_G	T_T	T_T	T_T	G_G	G_G
TLAF93	Togo	C_C	T_T	A_A	T_T	A_A	A_A	G_G	G_G	G_G	C_C	A_T	A_C	A_C	C_C	G_G	T_T	C_C	C_G	T_T	G_G	G_G	C_C	T_T	A_G	G_G	A_G	A_A	G_G	A_C	A_G	C_C	C_C	T_T	A_A	C_C	C_C	T_T	C_C	A_A	T_T	C_C	A_C	G_G	T_T	T_T	T_T	G_G	G_G
TST3	Togo	C_C	T_T	A_A	T_T	A_A	A_A	G_G	G_G	T_T	C_C	A_A	A_C	A_A	C_C	G_G	T_T	C_C	G_G	T_T	G_G	G_G	C_C	0_0	A_G	G_G	A_G	A_A	G_G	A_C	A_G	C_C	C_C	T_T	A_A	A_C	C_G	T_T	C_C	A_A	T_T	C_C	C_C	G_G	T_T	T_T	T_T	G_G	G_G
TA43	Togo	C_C	T_T	A_A	T_T	A_A	A_A	G_G	G_G	T_T	C_C	A_A	C_C	C_C	C_C	G_G	T_T	C_C	C_G	T_T	G_G	C_G	C_C	T_T	A_G	G_G	0_0	A_A	0_0	A_A	A_G	C_C	C_C	T_T	A_A	C_C	0_0	0_0	C_C	A_A	T_T	A_C	0_0	G_G	T_T	T_T	T_T	G_G	G_G
T59-B	Togo	C_C	T_T	A_A	T_T	A_A	A_A	G_G	G_G	G_T	C_C	A_T	C_C	A_C	C_C	G_G	T_T	C_C	G_G	T_T	G_G	C_G	C_C	T_T	A_A	G_G	A_A	A_A	G_G	C_C	A_G	C_C	C_C	T_T	A_A	C_C	C_C	T_T	C_C	A_A	T_T	C_C	A_C	G_G	T_T	T_T	T_T	G_G	G_G
TR58	Togo	C_C	T_T	A_A	T_T	A_A	A_A	G_G	G_G	G_T	C_C	A_A	A_C	A_C	C_C	G_G	T_T	C_C	G_G	T_T	0_0	C_G	C_C	0_0	A_A	G_G	A_A	A_A	G_G	A_C	A_G	C_C	C_C	T_T	A_A	C_C	G_G	T_T	C_C	A_A	T_T	C_C	C_C	G_G	T_T	T_T	T_T	G_G	G_G
T523-B	Togo	C_C	T_T	A_A	T_T	A_A	A_A	G_G	G_G	G_G	C_C	A_T	A_A	A_C	C_C	G_G	T_T	C_C	C_G	T_T	G_G	G_G	C_C	0_0	A_A	G_G	A_A	A_A	G_G	A_C	A_A	C_C	C_C	T_T	A_A	C_C	C_G	T_T	C_C	A_A	T_T	C_C	C_C	G_G	T_T	T_T	T_T	G_G	G_G
TL93	Togo	C_C	T_T	A_A	T_T	A_A	A_A	G_G	G_G	G_G	C_C	T_T	C_C	C_C	C_C	G_G	T_T	C_C	C_G	T_T	G_G	C_G	C_C	T_T	A_A	G_G	A_A	A_A	G_G	A_C	G_G	C_C	C_C	T_T	A_A	C_C	C_C	T_T	C_C	A_A	T_T	C_C	A_A	G_G	T_T	T_T	T_T	G_G	G_G
TT1	Togo	C_C	T_T	A_A	T_T	A_A	A_A	G_G	G_G	G_T	C_C	A_T	A_A	A_A	C_C	G_G	T_T	C_C	C_G	T_T	0_0	C_G	C_C	0_0	A_A	0_0	A_A	A_A	G_G	C_C	A_G	C_T	C_C	T_T	A_A	C_C	C_C	T_T	C_C	A_A	T_T	C_C	C_C	G_G	T_T	A_T	T_T	G_G	G_G
T405	Togo	C_C	A_A	A_A	T_T	A_A	A_A	G_G	G_G	T_T	C_C	A_A	C_C	C_C	C_C	G_G	T_T	C_C	C_C	0_0	0_0	G_G	C_C	T_T	A_G	0_0	A_A	A_A	G_T	A_A	A_A	C_C	C_C	T_T	A_A	C_C	0_0	0_0	C_C	A_A	0_0	C_C	A_C	G_G	T_T	T_T	T_T	G_G	G_G
T77	Togo	C_C	T_T	A_A	A_T	A_G	A_A	A_A	G_G	G_T	C_T	A_T	A_C	A_C	C_C	A_G	T_T	C_G	C_G	T_T	G_G	C_C	A_C	T_T	A_G	G_T	A_G	A_A	G_T	0_0	A_G	C_C	C_T	C_T	A_G	A_C	C_C	C_T	C_T	A_C	T_T	0_0	A_C	G_G	C_T	A_T	C_T	G_G	G_G
TH35	Togo	C_C	T_T	A_T	A_T	A_G	A_A	A_A	G_G	T_T	C_T	A_T	C_C	C_C	C_C	A_G	T_T	C_G	C_C	T_T	A_G	C_G	C_C	T_T	A_G	G_T	A_G	A_A	G_T	A_A	A_G	C_C	C_T	T_T	A_G	A_C	C_C	C_T	C_C	A_C	T_T	A_C	A_C	G_G	C_T	T_T	C_T	G_G	G_G
T2022	Togo	C_C	T_T	A_T	A_T	G_G	A_A	A_A	C_G	G_T	C_T	A_A	A_C	A_A	C_C	G_G	C_C	C_C	C_C	C_T	G_G	C_C	A_C	T_T	G_G	G_T	A_A	A_G	G_G	A_A	A_A	C_C	T_T	C_C	A_G	C_C	C_C	C_C	C_C	A_C	T_T	A_C	A_C	G_G	T_T	T_T	C_C	G_G	G_G
T159	Togo	C_G	T_T	A_T	A_T	0_0	A_A	A_A	0_0	G_T	0_0	A_A	A_A	C_C	C_G	A_G	C_T	C_C	C_G	T_T	G_G	C_C	A_C	T_T	0_0	0_0	A_A	0_0	G_G	A_A	A_A	C_C	C_T	T_T	A_G	C_C	C_C	C_T	C_T	A_C	T_T	A_C	A_C	A_G	C_T	A_T	C_C	G_G	G_G
126_wc1	Togo	C_C	T_T	A_T	A_T	A_G	A_A	A_A	G_G	T_T	C_T	A_T	A_C	C_C	C_C	G_G	C_T	C_C	C_G	C_T	G_G	C_C	A_C	T_T	A_G	G_T	A_A	A_G	G_T	A_A	A_A	C_C	C_T	C_T	A_G	C_C	C_C	C_T	C_T	A_A	T_T	0_0	A_C	A_G	C_T	T_T	C_T	G_G	G_G
T69	Togo	C_G	T_T	A_T	T_T	A_G	A_A	A_A	0_0	G_G	C_T	A_A	A_C	A_C	C_C	A_G	C_T	C_G	G_G	C_T	A_G	C_C	A_C	C_T	A_G	G_T	A_A	A_G	G_T	A_A	A_A	C_C	C_T	T_T	A_G	A_C	C_C	C_T	C_T	A_A	T_T	A_C	A_C	A_G	C_T	A_T	C_T	G_G	G_G
181_m	Togo	C_G	T_T	A_T	T_T	A_G	A_A	A_A	C_G	G_G	C_T	A_A	A_C	A_C	C_C	A_G	C_T	C_G	G_G	C_T	A_G	C_C	A_C	C_T	A_G	G_T	A_A	A_G	G_T	A_A	A_A	C_C	C_T	T_T	A_G	A_C	C_C	C_T	C_T	A_A	T_T	A_C	A_C	A_G	C_T	A_T	C_T	G_G	G_G
181_wc1	Togo	C_G	T_T	A_T	T_T	A_G	A_A	A_A	C_G	G_G	C_T	A_A	A_C	A_C	C_C	A_G	C_T	C_G	G_G	C_T	A_G	C_C	A_C	C_T	A_G	G_T	A_A	A_G	G_T	A_A	A_A	C_C	C_T	T_T	A_G	A_C	C_C	C_T	C_T	A_A	T_T	A_C	A_C	A_G	C_T	A_T	C_T	G_G	G_G
T107	Togo	C_G	T_T	A_T	A_T	A_G	A_A	A_A	G_G	G_G	C_T	A_A	A_A	A_C	C_C	A_G	C_T	C_C	G_G	T_T	G_G	C_C	A_C	C_T	A_G	G_T	A_A	A_G	G_T	A_A	A_A	C_C	C_T	C_T	A_G	C_C	C_C	C_T	C_T	A_C	T_T	A_C	A_C	A_G	C_T	T_T	C_C	G_G	G_G
TH62	Togo	C_G	T_T	A_T	T_T	A_A	A_A	A_G	G_G	G_G	C_T	A_A	A_A	C_C	C_C	G_G	C_T	C_C	C_G	C_T	G_G	C_G	A_C	T_T	A_A	G_G	A_A	A_A	G_G	A_A	A_A	C_C	C_C	C_T	A_G	A_C	C_C	C_T	C_C	A_A	T_T	A_C	A_C	A_G	T_T	A_T	C_T	G_G	G_G
197_wc1	Togo	C_G	T_T	A_T	A_T	A_G	A_A	A_A	C_G	G_T	C_T	A_T	A_A	A_A	C_C	G_G	C_T	C_G	C_G	T_T	G_G	C_C	A_C	C_T	A_G	G_T	A_A	A_G	G_G	A_A	A_G	C_C	C_T	T_T	A_G	C_C	C_C	C_T	C_T	A_C	T_T	0_0	A_C	A_G	C_T	T_T	C_T	G_G	G_G
149_wc1	Togo	C_G	T_T	A_T	A_T	A_G	A_A	A_A	C_G	T_T	C_T	A_T	C_C	C_C	C_C	A_G	C_T	C_C	C_G	T_T	A_G	C_G	C_C	C_T	A_G	G_T	A_A	A_G	G_G	A_A	A_A	C_C	C_T	C_T	A_G	C_C	C_C	C_T	C_T	A_C	T_T	A_C	A_C	A_G	C_T	T_T	C_T	G_G	G_G
149_m	Togo	C_G	T_T	A_T	A_T	A_G	A_A	A_A	0_0	T_T	C_T	A_T	C_C	C_C	C_C	A_G	C_T	C_C	C_G	T_T	A_G	C_G	C_C	C_T	A_G	G_T	A_A	A_G	G_G	A_A	A_A	C_C	C_T	C_T	A_G	C_C	C_C	0_0	C_T	A_C	T_T	A_C	A_C	A_G	C_T	T_T	C_T	G_G	G_G
K475_wc1	unknown	C_C	T_T	T_T	A_T	A_G	A_A	A_G	G_G	G_T	C_T	A_A	A_C	A_C	C_C	A_G	C_T	C_C	C_G	T_T	A_G	C_C	A_C	T_T	A_G	G_T	A_G	A_A	G_G	A_A	A_G	C_C	C_T	C_T	A_G	A_C	G_G	T_T	C_T	A_A	T_T	A_C	A_C	A_G	T_T	A_T	C_T	G_G	G_G
A101_wc1	Cote_d'Ivoire	C_G	T_T	T_T	A_T	A_A	A_A	A_G	C_C	G_T	C_C	A_T	A_C	A_C	C_C	A_G	C_T	C_G	C_G	C_T	A_G	C_C	A_C	T_T	A_G	G_T	A_G	G_G	G_G	A_A	A_G	C_C	C_T	C_T	A_A	C_C	C_C	C_T	C_C	A_A	T_T	A_C	A_C	A_G	T_T	A_T	C_T	G_G	G_G
A129_wc1	Cote_d'Ivoire	C_G	T_T	A_T	A_T	A_G	A_A	A_G	C_G	G_T	C_T	A_A	A_A	A_A	C_C	G_G	C_T	C_C	C_G	C_T	A_A	C_C	A_C	C_C	A_G	G_G	A_A	A_G	G_G	A_A	A_G	C_C	C_T	C_T	A_G	C_C	C_C	C_T	C_C	A_A	T_T	A_A	A_A	A_A	T_T	A_T	C_C	G_G	G_G
OBC6	Ghana	C_G	T_T	A_T	A_T	A_A	A_A	A_A	C_G	G_G	C_C	A_A	A_A	A_A	C_C	A_A	C_T	C_C	G_G	T_T	A_G	C_C	C_C	C_T	A_G	G_G	A_G	G_G	G_T	A_A	A_A	C_C	C_T	T_T	G_G	A_C	C_C	C_T	C_T	A_A	T_T	A_C	A_C	A_G	C_T	T_T	C_T	G_G	G_G
H204_wc1	CRIG	G_G	0_0	A_T	T_T	A_G	A_A	A_A	C_G	G_G	C_C	A_A	A_A	A_A	C_C	A_G	C_T	C_G	C_G	C_T	A_A	C_C	A_C	C_T	A_G	G_T	A_G	G_G	G_G	A_A	A_A	C_C	C_C	C_T	A_G	C_C	C_C	C_T	C_T	A_A	T_T	A_C	A_C	G_G	C_T	A_T	C_C	G_G	G_G
H408_wc1	CRIG	C_G	A_T	T_T	A_T	A_A	A_A	A_A	G_G	G_G	C_T	A_A	C_C	A_C	C_C	A_G	T_T	C_C	G_G	C_T	A_G	C_C	C_C	C_T	A_G	G_T	A_G	A_G	G_T	A_A	A_A	C_C	C_T	T_T	A_G	C_C	C_C	T_T	C_T	A_A	T_T	A_C	A_C	A_G	C_C	T_T	C_T	G_G	A_G
OBC24	Ghana	0_0	T_T	0_0	A_T	A_G	A_A	A_A	0_0	G_T	C_T	A_A	0_0	A_A	C_C	0_0	0_0	0_0	C_G	0_0	0_0	C_C	A_C	0_0	0_0	G_T	A_A	0_0	0_0	A_A	A_A	C_C	C_T	C_T	A_G	C_C	C_C	0_0	C_T	A_C	T_T	A_C	0_0	A_G	C_T	T_T	0_0	G_G	G_G
E1390_0C134_402_4	CRIG	G_G	T_T	A_T	A_T	A_G	A_A	A_A	C_G	G_G	C_T	A_T	A_A	A_C	C_C	A_A	C_C	C_C	C_G	C_T	G_G	C_C	C_C	C_C	A_G	G_T	A_A	A_G	G_G	A_A	A_A	C_C	C_T	T_T	A_G	C_C	C_C	C_T	C_T	A_A	T_T	A_A	A_A	A_G	T_T	T_T	C_C	G_G	G_G
B178_wc1	Cote_d'Ivoire	C_C	T_T	A_A	A_T	A_A	A_A	A_G	C_G	G_T	C_C	A_A	A_A	A_A	C_C	G_G	C_T	C_C	C_G	C_T	A_G	C_C	A_C	T_T	A_A	G_G	A_A	A_G	G_G	A_A	A_A	C_C	C_T	T_T	G_G	A_A	C_C	C_T	C_C	A_A	T_T	A_C	A_C	A_A	T_T	A_A	C_T	G_G	G_G
H116_wc1	CRIG	C_C	T_T	A_A	A_A	G_G	A_A	A_A	C_G	G_G	C_T	A_A	A_A	A_A	C_C	A_G	C_C	C_C	C_C	C_T	A_A	C_C	A_C	C_C	A_G	G_G	A_G	A_G	G_G	A_A	A_A	C_C	C_T	C_T	A_G	C_C	C_C	0_0	C_C	A_A	T_T	A_A	A_A	A_G	T_T	A_T	C_C	G_G	G_G
BP28_2	CRIG	C_G	T_T	T_T	A_T	A_A	A_A	A_G	G_G	G_G	C_T	A_A	A_C	A_A	C_C	G_G	C_T	C_G	C_G	C_T	A_G	C_G	A_C	T_T	A_G	G_G	A_G	A_G	G_G	A_A	A_A	C_C	C_C	C_T	A_G	C_C	C_G	T_T	C_T	A_A	T_T	C_C	C_C	A_G	C_T	T_T	C_T	G_G	G_G
BP40_6	CRIG	C_G	T_T	A_T	A_T	A_A	A_A	A_A	0_0	G_T	C_T	A_A	0_0	A_A	C_C	A_G	C_T	C_C	C_G	C_T	A_G	C_C	A_C	0_0	A_G	G_G	A_A	A_G	G_G	A_A	A_G	C_C	C_T	T_T	G_G	C_C	C_C	T_T	C_T	A_A	G_T	A_A	A_A	A_G	T_T	A_T	C_C	G_G	G_G
BNC28	Ghana	C_C	A_T	A_A	A_T	A_A	A_A	0_0	0_0	T_T	C_C	A_T	A_C	C_C	C_C	A_G	C_T	0_0	C_G	T_T	0_0	C_G	C_C	T_T	A_G	G_G	0_0	0_0	G_G	A_A	G_G	C_C	C_C	C_T	A_A	0_0	C_C	T_T	C_C	A_A	T_T	C_C	C_C	A_G	T_T	A_T	T_T	G_G	G_G
B7_wc1	unknown	C_G	T_T	A_T	T_T	A_A	A_A	G_G	G_G	G_T	C_C	A_A	C_C	A_C	C_C	A_A	C_T	C_C	C_G	T_T	G_G	G_G	C_C	C_T	A_G	G_G	A_A	A_G	G_G	A_A	A_G	C_C	C_C	C_T	A_A	A_C	C_C	T_T	C_C	A_A	G_T	A_C	A_A	A_G	T_T	T_T	C_T	G_G	G_G
H643_wc2	CRIG	C_G	T_T	T_T	T_T	A_A	A_A	A_A	G_G	G_T	C_T	T_T	A_C	C_C	C_C	A_A	T_T	C_G	C_G	C_T	A_A	C_C	C_C	C_C	A_G	G_G	A_G	A_A	G_T	A_A	A_G	C_C	C_C	T_T	G_G	C_C	0_0	T_T	C_C	A_A	T_T	A_A	0_0	G_G	C_T	A_T	C_C	G_G	G_G
BNC9	Ghana	C_G	T_T	0_0	0_0	A_A	A_A	A_A	G_G	G_T	C_T	A_T	A_C	C_C	C_C	A_G	C_T	C_G	C_G	C_T	G_G	C_C	A_C	C_C	A_G	0_0	A_G	A_G	0_0	A_A	A_A	C_C	C_T	C_T	A_A	C_C	0_0	C_T	C_T	A_A	G_T	A_A	A_A	A_G	C_T	T_T	C_C	C_G	0_0
H321_wc1	CRIG	C_G	A_T	A_A	A_T	A_G	A_G	A_A	C_G	G_T	C_T	A_A	A_C	A_C	C_C	A_A	C_T	C_C	C_G	C_T	A_G	C_C	C_C	C_C	A_A	G_G	A_A	A_G	G_T	A_A	A_A	C_C	C_T	C_T	G_G	A_C	C_C	C_T	C_T	A_A	T_T	A_A	A_A	A_A	C_T	T_T	C_C	G_G	G_G
U303	CRIG	C_C	T_T	A_A	A_T	A_G	A_A	A_A	C_G	G_T	C_C	A_T	C_C	A_C	C_C	A_G	T_T	C_G	C_G	C_T	A_G	C_C	C_C	C_C	A_A	G_G	A_A	A_G	G_T	A_A	A_G	C_C	C_T	T_T	A_G	C_C	C_C	C_T	C_T	A_A	T_T	A_A	A_A	A_A	C_T	A_T	C_C	G_G	G_G
H957_wc1	CRIG	C_G	T_T	A_T	T_T	A_G	A_A	A_A	C_G	G_G	C_C	A_T	A_A	C_C	C_C	A_G	C_C	C_G	G_G	C_T	G_G	C_C	C_C	C_T	A_A	G_G	A_A	G_G	G_G	A_A	A_A	C_C	C_C	T_T	G_G	C_C	C_C	C_T	C_T	A_A	T_T	A_C	A_C	A_A	T_T	A_T	C_C	G_G	G_G
BP40_3	CRIG	G_G	T_T	T_T	A_T	A_A	0_0	A_G	G_G	G_T	C_T	A_A	A_C	A_A	C_C	A_G	C_T	C_C	C_G	C_T	G_G	C_C	C_C	0_0	A_A	G_G	A_A	A_G	G_G	A_A	A_G	C_C	C_T	C_T	G_G	C_C	C_C	C_T	C_T	A_A	G_T	A_C	A_C	A_A	T_T	A_T	C_T	G_G	G_G
A115_wc1	Cote_d'Ivoire	C_G	T_T	A_T	A_T	A_A	A_A	A_G	C_G	G_T	C_C	A_T	A_C	A_C	C_C	A_G	C_T	C_G	C_G	C_T	A_A	C_C	A_C	C_C	A_G	G_G	A_A	A_G	G_G	A_A	A_A	C_C	C_C	T_T	A_G	A_C	C_C	C_T	C_C	A_A	T_T	A_A	A_A	A_G	T_T	A_T	C_C	G_G	G_G
H1070_wc1	CRIG	C_G	A_T	A_T	A_T	A_G	A_A	A_A	G_G	G_G	C_C	A_A	A_C	A_C	C_C	A_G	C_C	C_G	C_G	C_T	G_G	C_C	A_C	C_T	A_A	G_G	A_A	G_G	G_G	A_A	A_A	C_C	C_T	C_T	G_G	C_C	C_C	T_T	C_T	A_A	T_T	A_C	A_C	A_A	T_T	A_T	C_C	C_G	G_G
OBC13	Ghana	C_G	T_T	A_T	A_T	A_A	A_A	A_A	C_G	G_G	C_C	A_A	A_C	A_A	C_C	A_G	C_T	C_C	G_G	T_T	A_A	C_C	A_C	C_C	A_G	G_G	A_G	G_G	G_G	A_A	A_G	C_C	C_T	T_T	G_G	A_C	C_C	C_T	C_T	0_0	T_T	A_A	A_A	A_G	C_T	T_T	C_C	G_G	G_G
H55_wc1	CRIG	C_G	T_T	A_A	A_T	A_G	A_A	A_A	C_G	G_T	C_T	A_A	A_C	A_A	C_C	A_G	C_T	C_G	C_C	C_T	A_A	C_C	A_C	C_T	A_G	G_G	A_A	A_G	G_G	A_A	A_A	C_C	C_C	C_C	A_A	C_C	G_G	C_C	C_C	A_A	T_T	A_C	A_C	A_G	T_T	T_T	C_T	C_G	G_G
B190_wc1	Cote_d'Ivoire	C_C	T_T	A_A	A_T	A_A	A_A	A_A	C_C	G_T	C_C	A_T	A_C	A_C	C_C	A_G	T_T	C_G	C_G	C_T	A_G	C_C	A_C	C_T	A_G	G_G	A_G	G_G	G_T	A_A	A_G	C_C	C_T	T_T	A_G	A_C	C_C	C_T	C_C	A_A	T_T	A_C	A_C	A_G	C_T	A_T	C_T	G_G	G_G
H497_wc1	CRIG	C_G	T_T	A_T	A_A	A_A	A_G	A_A	C_G	G_T	C_C	A_A	A_C	C_C	C_C	A_G	T_T	C_G	C_G	C_T	A_A	C_C	A_C	0_0	A_G	G_T	A_A	G_G	G_T	A_A	A_G	C_C	T_T	C_T	A_G	A_C	C_C	T_T	C_C	A_A	T_T	A_A	A_A	G_G	C_T	A_T	C_C	G_G	G_G
H885_wc1	CRIG	C_G	0_0	A_T	T_T	A_G	A_A	A_G	C_C	G_T	C_C	T_T	A_C	C_C	C_C	A_A	C_T	C_G	C_C	C_T	A_G	C_C	C_C	C_C	A_G	G_T	A_A	G_G	G_T	A_A	A_G	C_C	C_T	T_T	G_G	C_C	C_C	T_T	C_C	A_A	T_T	A_A	A_A	A_A	C_T	A_T	C_C	G_G	G_G
A213_wc1	Cote_d'Ivoire	C_G	T_T	T_T	A_T	A_A	A_A	A_G	C_G	G_T	C_C	A_T	A_C	C_C	C_C	A_G	C_T	G_G	C_G	C_T	A_G	C_C	A_C	T_T	A_G	G_G	A_G	A_G	G_G	A_A	A_G	C_C	C_T	T_T	G_G	C_C	C_C	C_T	C_C	A_A	T_T	A_C	A_C	A_G	T_T	A_A	C_T	G_G	G_G
H449_wc1	CRIG	C_G	T_T	A_T	A_T	A_A	A_A	A_G	G_G	G_G	C_C	A_A	A_C	A_C	C_C	A_G	C_T	C_G	G_G	C_T	A_A	C_C	A_C	C_T	A_G	G_G	A_A	A_G	G_G	A_A	A_A	C_C	C_C	T_T	A_A	A_C	G_G	T_T	C_C	A_A	T_T	A_C	A_C	G_G	T_T	T_T	C_T	C_G	G_G
B170_m	Cote_d'Ivoire	C_C	T_T	A_T	A_T	A_A	A_A	0_0	G_G	G_T	C_T	A_T	A_C	C_C	C_C	A_A	T_T	G_G	C_G	C_T	G_G	C_C	C_C	T_T	A_G	G_G	A_G	A_A	G_T	A_A	A_A	C_C	C_C	C_T	A_G	A_A	C_C	C_T	C_C	A_A	T_T	A_A	A_C	A_G	C_T	T_T	C_T	G_G	G_G
E1390_0C134_208_2	CRIG	C_G	T_T	T_T	A_T	A_G	A_A	A_G	G_G	G_G	C_C	A_A	A_C	A_C	C_C	A_G	C_T	C_G	C_G	T_T	G_G	C_C	A_C	C_C	A_A	G_T	A_A	G_G	G_G	A_A	A_G	C_C	C_C	T_T	A_A	A_C	C_C	C_T	C_T	A_A	T_T	A_A	A_A	A_A	C_T	T_T	C_C	G_G	G_G
BNC17	Ghana	G_G	T_T	A_T	T_T	A_A	A_A	A_A	C_G	G_G	C_C	A_A	A_A	A_A	C_C	A_G	C_T	C_G	C_G	C_T	A_G	C_C	A_C	C_T	A_G	0_0	A_A	G_G	G_T	A_A	A_A	C_C	C_T	C_T	G_G	C_C	C_C	C_T	C_C	A_A	G_T	A_C	A_C	A_G	C_T	T_T	C_T	C_G	G_G
U181	CRIG	C_G	T_T	T_T	T_T	A_A	A_A	A_A	G_G	G_G	C_T	A_T	A_C	A_C	C_C	A_G	C_T	C_G	C_G	C_T	G_G	C_C	A_C	C_T	A_A	G_T	A_A	A_G	G_T	A_A	A_A	C_C	C_T	C_T	A_G	C_C	C_G	T_T	C_C	A_A	T_T	A_C	A_C	A_A	C_T	T_T	C_T	G_G	A_G
BP40_1	CRIG	G_G	T_T	T_T	A_T	A_A	A_A	A_G	G_G	G_G	C_T	A_T	A_A	A_C	C_C	A_G	C_C	C_C	C_G	C_T	G_G	C_C	C_C	0_0	A_A	G_G	A_A	A_G	G_G	A_A	A_G	C_C	C_C	T_T	G_G	C_C	C_C	T_T	C_T	A_A	G_T	A_A	A_A	A_A	T_T	T_T	C_C	G_G	G_G
PA35_wc1	CRIG	C_G	A_T	A_A	A_T	A_A	A_A	A_A	G_G	G_G	C_T	A_T	A_C	C_C	C_C	A_A	C_C	C_G	G_G	C_T	G_G	C_C	C_C	C_T	A_G	G_G	A_A	A_G	G_G	A_A	A_A	C_C	C_T	T_T	G_G	C_C	C_C	T_T	C_C	A_A	T_T	A_C	A_C	A_G	T_T	A_T	C_T	C_G	G_G
T2005	Togo	C_G	T_T	A_T	A_T	A_A	A_A	A_G	C_G	G_G	C_C	A_A	C_C	A_A	C_C	A_G	C_T	C_C	C_C	T_T	A_G	C_G	C_C	C_T	A_G	G_G	A_A	A_G	G_G	A_A	A_G	C_C	C_C	T_T	A_G	A_C	C_G	T_T	C_C	A_A	T_T	A_C	A_C	A_G	T_T	T_T	C_T	C_G	G_G
TLAF22-B	Togo	C_C	T_T	A_T	A_A	A_A	A_A	A_G	C_G	T_T	C_C	A_T	C_C	A_C	C_C	A_G	T_T	C_G	C_C	T_T	A_G	C_C	C_C	T_T	A_G	G_G	A_G	A_G	G_G	A_A	A_G	C_C	C_C	C_T	A_G	A_C	C_C	T_T	C_C	A_A	T_T	A_C	A_C	A_G	T_T	A_T	C_T	G_G	G_G
T1262	Togo	C_G	T_T	A_T	A_T	A_A	A_A	A_G	G_G	T_T	C_C	A_T	C_C	A_C	C_C	A_G	C_T	C_G	C_G	T_T	G_G	C_G	C_C	C_T	A_G	G_G	A_G	A_G	G_G	A_A	A_G	C_C	C_C	C_T	A_G	A_C	C_C	T_T	C_C	A_A	T_T	A_C	A_C	A_G	T_T	T_T	C_T	G_G	G_G
T477	Togo	C_G	0_0	A_T	A_T	A_A	A_A	A_G	C_G	G_T	C_C	A_T	A_C	A_C	C_C	A_G	C_T	C_G	C_G	C_T	G_G	C_G	C_C	C_T	0_0	G_G	A_A	A_G	G_G	A_C	A_G	C_C	C_C	C_T	A_G	A_C	C_G	T_T	C_C	A_A	T_T	A_A	A_A	A_G	T_T	T_T	C_T	G_G	G_G
B8_m	unknown	C_G	T_T	A_T	A_T	A_A	A_A	0_0	C_G	T_T	C_C	A_T	A_A	C_C	C_C	A_G	C_T	C_G	C_G	C_C	G_G	C_C	C_C	T_T	A_G	G_G	0_0	A_G	G_G	A_A	A_G	C_C	C_C	C_T	A_G	C_C	C_C	T_T	C_C	A_A	0_0	A_C	A_A	A_G	T_T	T_T	C_T	G_G	G_G
B8_wc1	unknown	C_G	T_T	A_T	A_T	A_A	A_A	A_G	C_G	T_T	C_C	A_T	A_A	C_C	C_C	0_0	C_T	C_G	C_G	C_C	G_G	C_C	C_C	T_T	A_G	G_G	0_0	A_G	G_G	A_A	A_G	C_C	C_C	C_T	A_G	C_C	C_C	T_T	C_C	A_A	0_0	A_C	A_A	A_G	T_T	T_T	C_T	G_G	G_G
TKM29	Togo	C_G	T_T	A_T	T_T	A_A	A_A	A_G	C_G	T_T	C_C	A_T	A_C	A_C	C_C	A_G	C_T	C_C	G_G	T_T	G_G	C_G	C_C	C_C	0_0	G_G	A_A	A_G	G_G	A_A	A_G	C_C	C_C	C_T	A_G	A_C	C_C	T_T	C_C	A_A	T_T	A_C	A_C	A_G	T_T	T_T	C_T	G_G	G_G
B2_m	unknown	C_G	T_T	A_T	A_T	0_0	A_A	A_G	G_G	G_T	C_C	A_T	A_C	A_C	C_C	A_G	C_T	C_G	C_C	C_T	G_G	G_G	C_C	C_T	A_G	G_G	A_A	A_G	G_G	A_A	A_G	C_C	C_C	C_T	A_G	C_C	C_G	T_T	C_C	A_A	G_T	A_C	A_C	A_G	T_T	T_T	C_T	G_G	G_G
T226	Togo	C_G	T_T	A_T	A_T	A_A	A_A	0_0	0_0	G_G	C_C	A_T	A_A	A_A	C_C	0_0	C_T	C_C	G_G	C_T	G_G	0_0	C_C	C_C	A_A	G_G	A_A	0_0	G_G	A_C	A_A	C_C	C_C	T_T	0_0	C_C	C_C	0_0	C_C	A_A	T_T	A_C	A_C	A_G	T_T	T_T	C_T	0_0	G_G
T178	Togo	C_G	T_T	A_T	A_T	A_A	A_A	A_G	C_G	G_T	C_C	A_A	A_C	A_C	C_C	A_G	C_T	C_C	C_C	T_T	A_G	C_G	C_C	C_T	A_G	G_G	A_A	A_G	G_G	A_A	A_G	C_C	C_C	T_T	A_G	A_C	C_G	T_T	C_C	A_A	T_T	A_C	A_C	A_G	T_T	T_T	C_T	C_G	G_G
B2_wc1	unknown	C_G	T_T	A_T	A_T	A_A	A_A	A_G	G_G	G_T	C_C	A_T	A_C	A_C	C_C	A_G	C_T	C_G	C_C	C_T	G_G	G_G	C_C	C_T	A_G	G_G	A_A	A_G	G_G	A_A	A_G	C_C	C_C	C_T	A_G	C_C	C_G	T_T	C_C	A_A	G_T	A_C	A_C	A_G	T_T	T_T	C_T	G_G	G_G
T2024	Togo	C_G	T_T	A_T	A_T	A_A	A_A	A_G	0_0	G_T	C_C	A_T	C_C	C_C	C_C	A_G	C_T	0_0	C_C	C_T	G_G	G_G	C_C	T_T	A_G	G_G	A_G	A_G	G_G	A_A	A_G	C_C	0_0	C_T	A_G	C_C	C_G	T_T	C_C	A_A	0_0	A_C	A_C	A_G	T_T	T_T	C_T	G_G	G_G
DYC7	Ghana	C_G	T_T	A_T	A_A	A_A	A_A	A_A	G_G	G_T	C_C	T_T	C_C	C_C	C_C	G_G	C_T	G_G	C_G	C_T	G_G	C_C	A_C	C_T	A_A	G_G	A_A	G_G	G_G	A_A	A_A	C_C	C_C	T_T	G_G	A_C	G_G	T_T	C_T	A_A	T_T	A_C	A_C	A_A	T_T	T_T	C_T	C_G	0_0
B3_wc2	unknown	C_G	T_T	A_A	T_T	A_A	A_A	A_G	G_G	G_G	C_C	A_T	C_C	A_C	C_C	A_A	C_T	C_C	C_C	C_T	G_G	C_G	C_C	C_T	A_A	G_T	A_A	A_G	G_G	A_A	G_G	C_C	C_C	C_C	A_G	A_C	G_G	0_0	C_C	A_A	G_T	A_C	A_A	A_A	T_T	T_T	C_T	G_G	G_G
T2001	Togo	C_G	0_0	A_T	0_0	A_A	A_A	0_0	0_0	G_T	C_C	A_T	A_A	0_0	C_C	A_G	C_T	C_G	C_C	C_T	G_G	G_G	C_C	C_T	A_A	G_G	A_A	A_G	G_G	0_0	A_A	C_C	C_C	C_T	A_G	0_0	C_G	T_T	C_C	A_A	T_T	A_A	A_A	A_G	T_T	T_T	C_T	G_G	G_G
H388_wc1	CRIG	G_G	A_T	T_T	A_A	A_A	A_A	A_A	C_G	G_G	C_C	A_A	A_C	A_C	C_C	A_G	C_T	C_C	C_G	C_T	A_G	C_C	C_C	C_C	A_G	G_G	A_G	G_G	G_G	A_A	A_A	C_C	C_T	C_T	G_G	C_C	C_C	T_T	C_T	A_A	T_T	A_A	A_A	A_G	C_T	T_T	C_C	G_G	A_A
E1390_0C134_313_1	CRIG	G_G	T_T	A_T	A_A	A_A	A_A	A_G	G_G	G_T	C_C	A_A	A_A	A_A	C_C	A_A	C_C	C_C	C_C	T_T	A_A	C_C	C_C	T_T	A_A	G_G	A_A	A_G	G_G	A_A	A_A	C_C	C_C	C_T	A_G	C_C	G_G	T_T	C_C	A_A	T_T	A_C	A_C	A_A	T_T	T_T	C_T	G_G	A_G
H207_wc2	CRIG	C_G	0_0	A_T	A_T	A_G	A_A	A_G	C_G	G_G	C_C	A_T	A_C	A_C	C_C	A_A	C_T	G_G	C_G	C_T	A_A	C_C	C_C	T_T	A_G	G_G	A_A	G_G	G_G	A_A	A_G	C_C	C_C	C_T	G_G	C_C	C_C	T_T	C_T	A_A	G_T	A_C	A_C	G_G	T_T	A_A	C_C	C_G	G_G
B1_ox4	unknown	0_0	T_T	A_T	A_T	A_A	A_A	0_0	G_G	G_G	C_C	A_T	C_C	A_C	C_C	0_0	C_T	0_0	C_G	C_C	G_G	C_G	C_C	T_T	A_A	G_G	A_A	G_G	G_G	A_A	A_G	C_C	C_C	C_T	A_G	A_C	C_C	0_0	C_C	A_A	T_T	A_C	A_A	0_0	T_T	T_T	C_T	G_G	G_G
C180_wc1	Cote_d'Ivoire	C_G	T_T	A_T	T_T	A_A	A_A	A_A	G_G	G_G	C_T	A_A	A_C	A_C	C_C	A_G	C_C	G_G	C_G	C_T	A_G	C_C	A_C	C_T	A_G	G_T	A_A	A_G	G_G	A_A	A_A	C_C	C_C	C_T	A_A	C_C	C_G	C_T	C_C	A_A	T_T	A_C	A_C	A_G	T_T	A_T	C_T	C_G	G_G
TK45	Togo	C_G	A_T	A_T	A_T	A_A	A_A	A_G	C_G	G_T	C_C	A_T	A_A	A_C	C_C	A_G	C_T	C_G	C_C	C_T	G_G	G_G	C_C	C_T	A_A	G_G	A_A	0_0	G_G	A_C	A_A	C_C	C_C	C_T	A_G	A_C	C_G	T_T	C_C	A_A	T_T	A_A	A_A	A_G	T_T	T_T	C_T	G_G	G_G
C193_wc1	Cote_d'Ivoire	C_G	T_T	A_T	A_T	A_A	A_A	A_A	G_G	G_T	C_C	A_A	C_C	A_A	C_C	A_A	C_T	C_G	C_C	C_T	G_G	C_C	C_C	C_T	A_G	G_G	A_G	A_G	G_G	A_A	A_G	C_C	C_C	C_C	A_A	A_C	C_C	T_T	C_C	A_A	G_T	A_C	A_C	A_G	T_T	A_T	C_T	C_G	A_G
BC4_wc2	Cameroon	C_G	A_T	A_T	A_T	A_A	0_0	A_A	C_G	G_T	C_C	A_T	A_C	A_C	C_C	A_G	C_T	C_G	C_G	C_T	G_G	C_C	A_C	0_0	A_G	G_G	A_A	G_G	G_T	A_C	A_A	C_C	C_T	T_T	G_G	C_C	C_G	T_T	C_C	A_A	T_T	0_0	A_A	A_G	C_T	A_T	C_C	G_G	G_G
E1390_0C134_313_8	CRIG	G_G	A_T	A_T	A_T	A_A	A_A	A_G	C_G	G_G	C_C	A_T	A_C	A_C	C_C	A_A	C_T	C_G	C_G	C_T	G_G	C_C	C_C	T_T	A_A	G_G	A_A	G_G	G_G	A_A	A_G	C_C	C_C	C_T	G_G	A_C	0_0	T_T	C_T	A_A	T_T	A_C	A_C	A_A	C_T	T_T	C_C	C_G	A_G
TKM5	Togo	C_G	A_T	0_0	A_T	A_A	A_A	0_0	0_0	T_T	C_C	A_T	0_0	0_0	C_C	0_0	C_T	C_C	0_0	T_T	0_0	G_G	C_C	0_0	0_0	G_G	A_G	0_0	G_G	0_0	A_A	0_0	C_C	C_T	A_G	C_C	C_C	0_0	C_C	A_A	T_T	0_0	0_0	A_G	T_T	T_T	0_0	G_G	G_G
E1390_0C134_106_7	CRIG	C_G	T_T	T_T	A_T	A_G	A_A	A_A	C_G	G_T	C_C	A_A	A_A	A_A	C_C	A_G	C_C	C_C	C_C	C_T	A_G	C_C	A_C	C_C	A_A	0_0	A_A	A_G	G_G	A_A	A_A	C_C	C_T	C_T	G_G	A_C	C_G	T_T	C_C	A_A	T_T	A_A	A_A	A_A	T_T	T_T	C_C	G_G	G_G
PA286_wc1	CRIG	C_G	T_T	T_T	A_T	A_A	A_A	A_A	G_G	G_T	C_T	A_T	C_C	C_C	C_C	A_G	C_T	C_G	C_G	C_T	G_G	C_C	C_C	C_T	A_A	G_G	A_A	A_G	G_T	A_A	A_A	C_C	C_C	C_T	G_G	A_C	C_C	C_T	C_C	A_A	G_T	A_C	A_C	A_A	C_T	T_T	C_T	G_G	G_G
J21_wc1	Cameroon	C_G	T_T	T_T	A_T	A_G	A_A	A_G	G_G	G_G	C_C	A_A	C_C	A_C	C_G	A_A	C_T	C_G	C_G	C_T	G_G	C_C	C_C	C_C	A_G	G_G	A_A	A_G	G_G	A_A	A_A	C_C	C_C	C_T	G_G	A_C	C_G	T_T	C_C	A_A	T_T	A_A	A_A	A_G	C_T	A_T	C_C	C_G	G_G
J32_wc2	Cameroon	C_G	T_T	T_T	A_T	A_A	A_A	A_A	0_0	T_T	C_C	A_A	C_C	A_C	C_G	A_G	C_T	C_G	C_C	T_T	G_G	C_G	C_C	0_0	A_G	G_G	A_A	G_G	G_G	A_A	A_G	C_T	C_C	T_T	A_G	A_C	C_C	T_T	C_C	A_A	T_T	A_C	A_A	A_A	T_T	T_T	C_T	G_G	G_G
M5_wc1	Cameroon	C_G	T_T	T_T	A_T	A_A	A_A	A_A	G_G	T_T	C_C	A_A	C_C	A_C	C_G	A_G	C_T	C_G	C_C	T_T	G_G	C_G	C_C	C_T	A_G	G_G	A_A	G_G	G_G	A_A	A_G	C_T	C_C	T_T	A_G	A_C	C_C	T_T	C_C	A_A	T_T	A_C	A_A	A_A	T_T	T_T	C_T	G_G	G_G
J32_wc1	Cameroon	G_G	A_T	T_T	A_T	A_A	G_G	A_A	C_G	T_T	C_C	T_T	C_C	A_C	C_C	A_A	C_C	C_G	G_G	C_T	G_G	C_C	C_C	0_0	A_A	G_G	A_A	G_G	G_G	A_C	A_A	C_C	C_C	C_T	G_G	A_C	C_G	T_T	C_C	A_A	T_T	A_A	A_A	A_A	T_T	A_T	C_C	G_G	G_G
BC11_m	Cameroon	G_G	T_T	T_T	A_A	A_A	A_A	A_A	C_C	G_G	C_C	T_T	C_C	C_C	C_C	A_A	C_C	C_G	C_C	T_T	G_G	C_C	C_C	C_C	A_A	G_G	A_A	G_G	G_G	A_A	A_A	C_T	C_C	C_T	G_G	A_C	C_C	T_T	C_C	A_A	T_T	A_A	A_A	A_A	T_T	T_T	C_C	G_G	G_G
BC5_wc1	Cameroon	G_G	A_T	T_T	A_A	A_A	A_G	A_A	C_G	G_T	C_C	T_T	C_C	A_C	C_C	A_A	C_C	C_C	C_G	C_T	G_G	C_C	C_C	C_C	A_A	G_G	A_A	G_G	G_G	0_0	A_A	C_C	C_C	C_T	G_G	C_C	C_G	T_T	C_C	A_A	T_T	A_A	A_A	A_A	T_T	A_T	C_C	G_G	G_G
BC5_wc2	Cameroon	G_G	T_T	T_T	A_A	A_A	A_G	A_A	C_C	G_T	C_C	T_T	C_C	A_C	C_C	A_A	C_C	C_C	C_G	C_T	G_G	C_C	C_C	C_C	A_A	G_G	A_A	G_G	G_G	A_A	A_A	C_C	C_C	T_T	G_G	C_C	C_G	T_T	C_C	A_A	T_T	A_A	A_A	A_A	T_T	A_T	C_C	G_G	G_G
A212_m	Cote_d'Ivoire	C_G	T_T	T_T	A_A	A_A	A_A	A_A	G_G	G_T	C_C	A_A	C_C	A_A	C_C	A_G	C_T	C_G	C_C	C_T	G_G	C_C	C_C	C_T	A_G	G_G	A_G	A_G	G_G	A_A	A_G	C_C	C_C	C_T	A_A	C_C	C_C	T_T	C_C	A_A	0_0	A_C	A_C	A_G	T_T	A_T	C_T	C_G	A_G
C193_wc2	Cote_d'Ivoire	C_G	T_T	A_T	A_T	A_A	A_A	A_G	C_G	G_T	C_C	A_A	A_C	A_A	C_C	A_A	C_T	C_G	C_C	C_T	A_G	C_C	C_C	C_T	A_A	G_G	A_A	G_G	G_G	A_A	A_G	C_C	C_C	C_T	A_A	A_C	G_G	T_T	C_C	A_A	T_T	A_C	A_C	A_A	T_T	T_T	C_T	C_G	G_G
C193_m	Cote_d'Ivoire	C_G	T_T	A_T	A_T	A_A	A_A	A_G	C_G	G_T	C_C	A_A	A_C	A_A	C_C	A_A	C_T	C_G	C_C	C_T	A_G	C_C	C_C	C_T	A_A	G_G	A_A	G_G	G_G	A_A	A_G	C_C	C_C	C_T	A_A	A_C	G_G	T_T	C_C	A_A	T_T	A_C	A_C	A_A	T_T	T_T	C_T	C_G	G_G
C179_wc1	Cote_d'Ivoire	G_G	T_T	T_T	A_T	A_G	A_A	A_A	C_G	G_G	C_C	A_T	A_C	C_C	C_C	A_A	C_C	G_G	C_G	C_T	A_G	C_C	C_C	C_C	A_G	G_T	A_A	G_G	G_G	A_A	A_A	C_C	C_C	C_T	A_G	C_C	C_C	C_T	C_C	A_A	T_T	A_A	A_A	A_A	T_T	A_T	C_C	G_G	A_G
A80_m	Cote_d'Ivoire	C_G	T_T	T_T	A_T	A_A	A_A	A_A	C_G	G_T	C_C	A_A	C_C	A_A	C_C	A_A	C_T	C_G	C_C	C_T	G_G	C_C	C_C	C_T	A_G	G_G	A_G	G_G	G_G	A_A	A_G	C_C	C_C	C_T	G_G	C_C	G_G	T_T	C_C	A_A	T_T	A_C	A_C	A_G	T_T	T_T	C_T	G_G	G_G
C134_wc1	Cote_d'Ivoire	C_G	T_T	T_T	A_A	A_A	A_A	A_A	G_G	G_T	C_C	A_T	A_C	A_C	C_C	A_A	C_T	C_G	C_C	C_T	A_G	C_C	C_C	C_C	A_A	G_G	A_A	A_G	G_G	A_A	A_A	C_C	C_C	C_C	G_G	A_C	G_G	T_T	C_C	A_A	T_T	A_A	A_A	A_A	T_T	T_T	C_C	G_G	A_G
C181_m	Cote_d'Ivoire	C_G	T_T	T_T	A_T	A_A	A_A	A_G	C_G	G_T	C_C	A_T	C_C	A_C	C_C	A_A	C_T	C_G	C_C	C_T	G_G	C_C	C_C	C_C	A_G	G_G	A_G	G_G	G_G	A_A	A_G	C_C	C_C	C_T	G_G	A_C	C_C	T_T	C_C	A_A	T_T	A_A	A_A	A_G	T_T	T_T	C_C	C_G	A_G
C205_m	Cote_d'Ivoire	C_G	T_T	T_T	A_A	A_A	A_A	A_A	G_G	G_T	C_C	0_0	A_C	A_C	C_C	A_A	C_T	C_G	C_C	C_T	0_0	C_C	C_C	C_C	A_A	G_G	A_A	0_0	G_G	A_A	A_A	0_0	C_C	C_C	G_G	0_0	G_G	T_T	C_C	A_A	T_T	A_A	A_A	A_A	T_T	T_T	C_C	G_G	A_G
C134_m	Cote_d'Ivoire	C_G	T_T	0_0	A_A	A_A	A_A	A_G	G_G	G_T	C_C	A_A	A_C	A_A	C_C	A_A	C_T	C_G	C_C	C_T	0_0	C_C	C_C	C_C	A_A	G_G	A_A	0_0	G_G	A_A	A_A	C_C	C_C	C_T	A_A	A_C	C_G	T_T	C_C	A_A	G_T	A_A	A_A	A_A	T_T	A_T	C_C	C_G	G_G
C147_wc1	Cote_d'Ivoire	G_G	T_T	T_T	A_A	A_A	A_A	A_A	C_G	G_G	C_C	T_T	A_A	A_C	C_C	A_A	C_C	G_G	C_C	C_T	G_G	C_G	C_C	C_C	A_A	G_G	A_A	G_G	G_G	A_A	A_A	C_C	C_C	C_C	G_G	C_C	C_G	T_T	C_C	A_A	G_G	A_C	A_A	A_A	T_T	T_T	C_C	C_G	A_G
H207_wc1	CRIG	C_G	T_T	T_T	A_A	A_A	A_A	A_G	C_G	G_G	C_C	A_T	A_C	A_C	C_C	A_G	C_T	C_G	C_C	C_T	A_G	C_C	A_C	T_T	A_A	G_G	A_A	G_G	G_G	A_A	G_G	C_C	C_C	C_T	G_G	C_C	C_C	T_T	C_C	A_A	G_T	0_0	A_C	A_G	T_T	A_T	C_T	C_G	G_G
U141	CRIG	C_G	T_T	A_T	A_A	A_A	A_A	A_G	G_G	G_T	C_C	A_A	A_C	A_A	C_C	A_A	C_T	C_G	C_C	C_T	A_G	C_C	C_C	C_T	A_A	G_G	A_A	A_G	G_G	A_A	A_A	C_C	C_C	C_T	G_G	A_C	C_G	T_T	C_C	A_A	G_T	A_C	A_C	A_A	T_T	A_T	C_T	C_G	G_G
U215	CRIG	C_G	T_T	A_T	A_A	A_A	A_A	A_G	C_G	G_T	C_C	T_T	A_A	C_C	C_C	A_G	C_T	G_G	C_C	C_T	A_G	C_C	C_C	C_C	A_A	G_G	A_A	G_G	G_G	A_A	A_G	C_C	C_C	C_C	A_A	C_C	C_G	T_T	C_C	A_A	G_G	A_A	A_A	A_G	T_T	A_T	C_C	C_G	A_G
U103	CRIG	C_G	A_T	T_T	A_A	A_A	A_A	A_A	G_G	G_G	C_C	A_T	A_C	C_C	C_G	A_A	C_C	C_C	C_G	T_T	G_G	C_C	C_C	C_C	A_A	G_G	A_A	G_G	G_G	A_A	A_G	C_C	C_C	C_T	G_G	C_C	C_G	T_T	C_C	A_A	T_T	A_A	A_A	A_A	T_T	A_T	C_C	C_G	G_G
KYC6	Ghana	G_G	T_T	A_T	T_T	A_A	A_A	A_A	G_G	T_T	C_C	A_A	A_C	A_C	C_C	A_A	C_T	C_G	C_C	T_T	A_G	C_C	C_C	C_T	A_A	G_G	A_A	A_G	G_G	A_A	A_A	C_C	C_C	C_T	G_G	A_C	C_G	T_T	C_C	A_A	T_T	A_C	A_C	A_A	T_T	A_T	C_T	G_G	A_G
DYC5	Ghana	G_G	T_T	A_T	A_T	A_A	A_G	A_A	G_G	G_T	C_C	T_T	A_C	A_C	C_C	A_A	C_T	C_G	C_C	T_T	0_0	C_C	C_C	T_T	A_A	G_G	A_A	A_G	G_G	A_A	A_A	C_C	C_C	C_T	A_G	C_C	C_C	T_T	C_C	A_A	T_T	A_C	A_C	A_A	T_T	A_T	C_T	C_G	A_G
DYC4	Ghana	C_G	T_T	T_T	A_T	A_A	A_A	A_G	C_G	T_T	C_C	A_T	A_C	A_C	C_C	A_A	C_C	G_G	C_G	C_T	A_G	C_C	C_C	C_C	A_G	G_G	A_A	G_G	G_G	A_A	A_G	C_C	C_C	C_T	G_G	A_C	C_C	T_T	C_C	A_A	T_T	A_A	A_A	A_G	T_T	A_T	C_C	C_G	G_G
DYC8	Ghana	C_G	T_T	0_0	A_A	A_A	A_A	0_0	0_0	0_0	C_C	A_T	C_C	C_C	C_C	0_0	C_T	G_G	C_C	C_T	A_G	C_C	C_C	C_C	A_A	G_G	A_A	G_G	G_G	A_A	A_G	C_C	C_C	C_C	G_G	0_0	0_0	T_T	C_C	A_A	0_0	A_A	A_A	A_A	T_T	A_T	C_C	0_0	G_G
OBC26	Ghana	C_G	T_T	T_T	A_T	A_A	A_A	A_A	C_G	G_T	C_C	T_T	A_A	C_C	C_C	A_G	C_T	G_G	C_C	C_T	G_G	C_C	C_C	C_C	A_G	G_G	A_G	G_G	G_G	A_A	A_A	C_C	C_C	C_T	A_G	C_C	C_C	T_T	C_C	A_A	T_T	A_A	A_A	A_G	T_T	T_T	C_C	G_G	A_G
DYC9	Ghana	C_G	T_T	T_T	A_T	A_A	A_G	A_A	G_G	G_T	C_C	A_T	A_C	A_C	C_G	A_A	C_T	C_G	C_C	T_T	G_G	C_C	C_C	C_C	A_G	G_G	A_G	G_G	G_G	A_A	G_G	C_C	C_C	C_T	A_G	C_C	G_G	T_T	C_C	A_A	G_T	A_A	A_A	A_G	T_T	A_T	C_C	C_G	G_G
BNC1	Ghana	C_G	T_T	T_T	A_T	A_A	A_A	A_A	0_0	G_T	C_C	T_T	A_A	C_C	C_C	0_0	C_T	G_G	C_C	C_T	G_G	C_C	C_C	C_C	0_0	G_G	A_G	G_G	G_G	A_A	A_A	C_C	C_C	C_T	A_G	C_C	C_C	T_T	C_C	A_A	T_T	A_A	A_A	A_G	T_T	T_T	C_C	G_G	A_G
KYC10	Ghana	G_G	T_T	T_T	A_A	A_A	A_A	A_A	0_0	G_G	C_C	A_T	A_C	A_C	C_C	A_A	C_T	G_G	C_C	C_T	A_G	C_C	C_C	C_C	A_G	G_G	A_G	A_G	G_G	0_0	A_A	C_C	C_C	C_C	G_G	A_C	C_C	T_T	C_C	A_A	T_T	A_A	A_A	A_G	T_T	T_T	C_C	G_G	G_G
BGC8	Ghana	G_G	T_T	0_0	A_A	0_0	A_A	0_0	0_0	T_T	C_C	A_T	C_C	C_C	C_C	0_0	C_C	C_C	G_G	C_C	0_0	C_C	C_C	0_0	A_A	G_G	A_A	0_0	G_G	A_A	A_A	0_0	C_C	C_C	G_G	C_C	C_C	0_0	C_C	A_A	T_T	A_A	A_A	A_A	0_0	T_T	0_0	G_G	0_0
PL_Robusta	Ghana	C_G	T_T	T_T	A_A	A_A	A_G	A_A	G_G	T_T	C_C	A_T	A_C	C_C	C_G	G_G	C_C	C_C	C_G	T_T	G_G	C_G	C_C	C_C	A_A	G_G	A_A	G_G	G_G	A_A	A_G	C_C	C_C	C_T	G_G	A_C	C_C	T_T	C_C	A_A	T_T	A_A	A_A	A_G	T_T	A_T	C_C	G_G	G_G
KYC7	Ghana	C_G	T_T	T_T	A_A	A_A	A_A	A_A	G_G	G_G	C_C	T_T	A_C	A_C	C_C	A_G	C_C	C_G	C_C	C_T	G_G	C_C	C_C	C_C	A_A	G_T	A_A	G_G	G_G	A_A	A_A	C_C	C_C	C_T	G_G	C_C	C_C	T_T	C_C	A_A	T_T	A_A	A_A	A_A	T_T	T_T	C_C	G_G	G_G
BGC4	Ghana	G_G	T_T	T_T	A_T	A_A	A_A	A_A	G_G	G_G	C_C	T_T	C_C	A_A	C_C	A_G	C_C	C_G	C_C	C_T	0_0	C_C	C_C	C_C	A_A	G_G	A_A	G_G	G_G	A_A	A_A	C_C	C_C	C_T	G_G	C_C	C_C	T_T	C_C	A_A	T_T	A_A	A_A	A_A	C_T	T_T	C_C	G_G	G_G
BGC10	Ghana	G_G	T_T	T_T	A_A	A_A	0_0	A_A	G_G	0_0	C_C	A_A	A_C	C_C	C_G	A_G	C_C	C_G	C_G	0_0	A_G	C_G	C_C	0_0	A_A	G_G	A_A	G_G	G_G	A_A	A_A	C_C	C_C	C_C	G_G	C_C	C_C	T_T	C_C	A_A	T_T	A_A	A_A	A_A	T_T	A_A	C_C	C_G	G_G
BGC5	Ghana	G_G	T_T	T_T	A_A	A_A	A_A	A_A	G_G	G_G	C_C	T_T	C_C	C_C	C_C	A_A	0_0	C_G	C_G	T_T	A_G	C_C	C_C	C_C	A_A	G_G	A_A	G_G	G_G	A_C	A_A	0_0	C_C	T_T	G_G	A_C	C_C	T_T	C_C	0_0	T_T	A_A	A_A	A_A	T_T	A_T	0_0	G_G	G_G
KYC9	Ghana	G_G	T_T	T_T	A_T	A_A	A_A	A_A	G_G	T_T	C_C	A_A	C_C	C_C	C_G	A_A	C_C	C_C	C_G	T_T	G_G	C_C	C_C	0_0	A_G	0_0	A_A	G_G	G_G	A_A	A_G	C_C	C_C	C_C	G_G	C_C	C_C	T_T	C_C	A_A	T_T	A_A	A_A	A_A	T_T	0_0	C_C	G_G	G_G
DYC1	Ghana	G_G	T_T	T_T	A_A	A_A	A_A	A_A	C_G	G_G	C_C	T_T	C_C	A_C	C_G	A_A	C_C	C_G	C_G	C_T	G_G	C_C	C_C	C_C	A_A	G_G	A_A	G_G	G_G	A_A	A_G	C_C	C_C	C_T	G_G	A_C	C_C	T_T	C_C	A_A	G_T	A_A	A_A	A_A	T_T	A_T	C_C	C_G	A_A
BGC9	Ghana	C_G	T_T	T_T	A_T	A_A	A_A	A_A	G_G	G_T	C_C	A_T	C_C	C_C	C_C	A_A	C_C	C_G	C_G	C_T	G_G	C_C	C_C	C_C	A_A	G_G	A_A	G_G	G_G	A_A	A_G	C_C	C_C	C_C	G_G	C_C	C_C	T_T	C_C	A_A	T_T	A_A	A_A	A_A	T_T	T_T	C_C	C_G	G_G
KYC1	Ghana	G_G	T_T	T_T	A_A	A_A	A_A	A_A	G_G	T_T	C_C	T_T	C_C	C_C	C_G	A_A	C_C	C_G	C_G	T_T	G_G	C_C	0_0	0_0	A_A	G_G	A_A	G_G	G_G	A_A	A_A	C_T	C_C	C_T	G_G	C_C	C_C	T_T	C_C	A_A	T_T	A_A	A_A	A_A	T_T	A_T	C_C	G_G	G_G
KYC5	Ghana	G_G	T_T	T_T	0_0	A_A	A_A	A_A	G_G	G_G	C_C	0_0	C_C	A_C	C_G	A_A	0_0	C_C	C_C	T_T	0_0	C_C	C_C	C_C	A_A	G_G	A_A	G_G	G_G	A_A	0_0	0_0	C_C	C_C	G_G	C_C	C_C	T_T	C_C	A_A	0_0	A_A	A_A	0_0	T_T	A_T	0_0	G_G	G_G
BGC12	Ghana	C_G	T_T	T_T	A_A	A_A	A_A	A_A	C_G	G_T	C_C	T_T	C_C	C_C	C_C	A_A	C_C	C_G	C_C	T_T	A_G	C_C	C_C	C_C	A_A	G_G	A_A	G_G	G_G	A_A	G_G	C_C	C_C	C_C	G_G	C_C	C_C	T_T	C_C	A_A	T_T	A_A	A_A	A_A	T_T	A_T	C_C	G_G	A_G
BGC3	Ghana	G_G	T_T	T_T	A_A	A_A	A_A	A_A	C_G	G_T	C_C	A_T	C_C	A_C	C_C	A_A	C_C	C_G	C_G	T_T	G_G	C_C	C_C	C_C	A_A	G_G	A_A	G_G	G_G	A_A	A_G	C_C	C_C	C_T	G_G	C_C	C_G	T_T	C_C	A_A	G_T	A_A	A_A	A_A	T_T	A_T	C_C	G_G	G_G
DYC3	Ghana	G_G	T_T	T_T	A_A	A_A	A_A	A_A	G_G	G_T	C_C	T_T	A_C	A_C	C_C	A_G	C_C	G_G	C_C	C_T	G_G	C_C	C_C	C_C	A_A	G_G	A_A	G_G	G_G	A_A	A_G	C_C	C_C	C_C	G_G	C_C	C_C	T_T	C_C	A_A	T_T	A_A	A_A	A_A	T_T	A_T	C_C	G_G	A_A
BGC7	Ghana	G_G	T_T	T_T	A_A	A_A	A_A	A_A	0_0	G_T	C_C	A_A	A_C	A_A	C_G	G_G	C_C	C_G	C_C	C_T	G_G	C_C	C_C	C_C	A_A	G_G	A_A	0_0	G_G	A_A	0_0	C_C	C_C	C_C	G_G	C_C	C_C	T_T	C_C	A_A	T_T	A_A	A_A	A_A	T_T	A_T	C_C	G_G	A_G
TG12(119)	Togo	C_G	T_T	T_T	A_T	A_A	A_A	A_G	C_G	G_T	C_C	A_A	A_A	A_A	C_C	A_G	C_T	C_G	C_C	C_T	A_G	C_C	C_C	C_C	A_A	G_G	A_A	G_G	G_G	A_A	A_G	C_C	C_C	C_T	G_G	A_C	C_C	T_T	C_C	A_A	G_T	A_A	A_A	A_A	T_T	T_T	C_C	C_G	G_G
T177	Togo	G_G	T_T	T_T	A_A	A_A	A_A	A_A	C_G	0_0	C_C	T_T	A_C	A_C	C_C	A_A	C_C	0_0	C_C	C_C	G_G	C_G	C_C	C_C	A_A	G_G	A_A	G_G	G_G	A_A	A_A	C_C	C_C	C_C	G_G	A_C	C_G	T_T	C_C	A_A	G_T	A_A	A_A	A_A	T_T	T_T	0_0	G_G	G_G
TR60	Togo	G_G	A_A	T_T	A_A	A_A	A_A	A_A	G_G	T_T	C_C	A_T	A_C	C_C	C_C	A_A	C_C	C_C	C_C	C_T	G_G	C_G	C_C	T_T	A_A	G_G	A_A	G_G	G_G	A_C	A_A	C_C	C_C	C_T	G_G	A_C	C_C	T_T	C_C	A_A	T_T	A_A	A_A	A_A	T_T	T_T	C_C	G_G	A_G
T519	Togo	C_G	T_T	T_T	A_A	A_A	A_A	A_A	G_G	G_T	C_C	T_T	A_C	A_C	C_C	A_G	C_C	C_C	C_G	C_T	G_G	C_C	C_C	C_C	A_A	G_G	A_A	G_G	G_G	A_A	A_A	C_C	C_C	T_T	G_G	C_C	C_C	T_T	C_C	A_A	T_T	A_A	A_A	A_A	T_T	A_T	C_C	C_G	G_G
TR43	Togo	G_G	T_T	T_T	A_A	A_A	A_G	A_A	G_G	G_G	C_C	A_T	C_C	C_C	C_C	A_A	C_C	C_C	C_C	C_T	G_G	C_C	C_C	C_C	A_G	G_G	A_A	G_G	G_G	A_A	A_G	C_C	C_C	C_T	G_G	A_C	C_C	T_T	C_C	A_A	T_T	A_A	A_A	A_A	T_T	T_T	C_C	G_G	G_G
TR59	Togo	G_G	T_T	T_T	A_A	A_A	A_A	A_A	0_0	G_T	C_C	A_T	A_C	A_A	C_C	0_0	C_C	C_C	C_C	0_0	0_0	C_C	C_C	C_C	A_A	G_G	A_A	G_G	G_G	A_A	A_A	C_C	C_C	T_T	G_G	0_0	C_C	T_T	C_C	A_A	T_T	A_A	A_A	A_A	T_T	T_T	0_0	G_G	G_G
TR57	Togo	C_G	A_A	T_T	A_A	A_A	A_A	A_A	G_G	T_T	C_C	A_T	A_C	C_C	C_G	A_A	C_C	C_G	C_C	C_T	G_G	C_C	C_C	C_C	A_A	G_G	A_A	G_G	G_G	A_A	A_A	C_C	C_C	C_C	G_G	A_C	C_C	T_T	C_C	A_A	T_T	A_A	A_A	A_A	T_T	T_T	C_C	G_G	A_G
T1S/3	Togo	C_G	A_T	T_T	A_T	A_A	A_A	A_A	C_C	G_T	C_C	T_T	C_C	C_C	G_G	A_A	C_C	C_G	C_C	C_T	G_G	C_C	C_C	C_C	A_A	G_G	A_A	G_G	G_G	A_A	A_G	C_C	C_C	C_T	G_G	A_C	C_C	T_T	C_C	A_A	T_T	A_A	A_A	A_A	T_T	A_T	C_C	C_G	A_G
TR61	Togo	G_G	T_T	T_T	0_0	A_A	A_A	A_A	0_0	G_T	C_C	A_T	0_0	A_C	C_C	A_G	C_C	G_G	C_C	C_T	G_G	C_C	C_C	C_C	A_A	G_G	A_A	G_G	G_G	A_A	A_G	C_C	C_C	C_C	G_G	C_C	C_C	T_T	C_C	A_A	T_T	A_A	A_A	A_A	T_T	A_A	C_C	G_G	G_G
TR54	Togo	C_G	A_T	T_T	A_A	A_A	A_A	A_A	G_G	G_T	C_C	A_T	C_C	C_C	C_G	A_A	C_C	C_G	C_C	T_T	G_G	C_C	C_C	C_T	A_A	G_G	A_A	G_G	G_G	A_C	G_G	C_C	C_C	C_C	G_G	C_C	C_C	T_T	C_C	A_A	T_T	A_A	A_A	A_A	T_T	T_T	C_C	G_G	G_G
TR46	Togo	G_G	0_0	T_T	A_A	A_A	A_A	A_A	G_G	G_T	C_C	0_0	C_C	C_C	0_0	0_0	C_C	C_G	C_C	T_T	G_G	C_C	C_C	0_0	A_A	G_G	A_A	G_G	G_G	A_C	G_G	C_C	C_C	C_C	G_G	C_C	C_C	0_0	C_C	0_0	T_T	A_A	A_A	A_A	T_T	T_T	0_0	G_G	G_G
B9_ox4	unknown	C_G	T_T	A_T	A_A	A_A	A_A	A_G	C_C	G_G	C_C	A_T	C_C	A_C	C_C	A_A	C_C	C_G	C_C	C_T	G_G	C_G	C_C	C_T	A_A	G_G	A_A	G_G	G_G	A_A	A_A	C_C	C_C	C_T	G_G	A_C	C_G	T_T	C_C	A_A	T_T	0_0	A_C	A_A	T_T	T_T	C_T	G_G	G_G
B8_wc2	unknown	C_G	T_T	T_T	A_T	A_A	A_A	A_G	C_C	G_T	C_C	A_T	C_C	A_C	C_C	A_G	C_C	C_G	C_C	C_T	G_G	C_C	C_C	T_T	0_0	G_G	A_A	G_G	G_G	A_A	A_A	C_C	C_C	C_C	A_A	C_C	C_C	T_T	C_C	A_A	0_0	A_C	A_A	A_G	T_T	T_T	C_T	C_G	G_G
B7_wc2	unknown	G_G	T_T	A_T	A_A	A_A	A_A	A_A	G_G	G_G	C_C	A_T	C_C	C_C	C_C	A_A	C_C	C_G	C_G	C_C	G_G	C_C	C_C	C_T	A_A	G_G	A_A	G_G	G_G	A_A	A_A	C_C	C_C	C_T	A_G	A_C	C_C	T_T	C_C	A_A	G_T	A_C	A_A	A_A	T_T	T_T	C_T	G_G	G_G
B5_m	unknown	C_G	T_T	A_T	A_A	A_A	A_A	A_G	G_G	G_T	C_C	A_A	C_C	A_A	C_C	A_A	C_T	C_G	C_C	C_T	A_G	C_C	C_C	C_C	A_A	G_G	A_A	A_G	G_G	A_A	A_G	C_C	C_C	C_C	G_G	C_C	C_G	T_T	C_C	A_A	T_T	A_A	A_A	A_A	T_T	A_T	C_C	C_G	G_G
B12_wc1	unknown	0_0	T_T	T_T	A_T	A_A	A_G	A_A	C_G	G_T	C_C	T_T	A_C	A_C	C_C	A_G	C_C	C_G	C_C	C_T	G_G	0_0	C_C	0_0	A_A	G_G	A_A	G_G	G_G	A_A	A_G	C_C	C_C	C_T	G_G	C_C	C_C	T_T	C_C	A_A	T_T	A_A	A_A	A_A	C_T	A_T	C_C	C_G	A_G
B12_m	unknown	G_G	T_T	T_T	A_T	A_A	A_G	A_A	C_G	G_T	C_C	T_T	A_C	A_C	C_C	A_G	C_C	C_G	C_C	C_T	G_G	C_G	C_C	0_0	A_A	G_G	A_A	G_G	G_G	A_A	A_G	C_C	C_C	C_T	G_G	C_C	C_C	T_T	C_C	A_A	T_T	A_A	A_A	A_A	C_T	A_T	C_C	C_G	A_G
B11_m	unknown	G_G	T_T	T_T	A_T	A_A	0_0	A_A	G_G	G_T	C_C	A_T	A_A	A_A	C_C	G_G	C_C	G_G	G_G	C_T	0_0	C_G	C_C	C_C	A_A	G_G	A_A	G_G	G_G	A_A	A_A	C_C	C_C	0_0	G_G	0_0	C_C	T_T	C_C	A_A	T_T	A_A	0_0	A_A	C_T	T_T	C_C	G_G	G_G
B10_ox4	unknown	G_G	T_T	T_T	A_T	A_A	A_A	A_A	C_G	G_T	C_C	A_T	C_C	A_A	C_C	A_A	C_C	G_G	C_C	C_C	G_G	C_C	C_C	C_C	A_A	0_0	A_A	G_G	G_G	A_A	A_A	C_C	C_C	C_C	G_G	A_C	C_C	T_T	C_C	A_A	0_0	A_A	A_A	A_A	T_T	T_T	C_C	G_G	0_0
B11_wc2	unknown	G_G	T_T	T_T	A_T	A_A	A_A	A_A	G_G	G_T	C_C	A_T	A_A	A_A	C_C	G_G	C_C	G_G	G_G	C_T	0_0	C_G	C_C	C_C	A_A	G_G	A_A	G_G	G_G	A_A	A_A	C_C	C_C	T_T	G_G	C_C	C_C	T_T	C_C	A_A	T_T	A_A	A_A	A_A	C_T	T_T	C_C	G_G	G_G
B12_wc2	unknown	G_G	T_T	T_T	A_T	A_A	A_G	A_A	C_G	G_G	C_C	T_T	A_A	A_C	C_C	A_G	C_C	C_G	C_G	C_T	G_G	C_G	C_C	0_0	A_A	G_G	A_A	G_G	G_G	A_A	A_G	C_C	C_C	T_T	G_G	C_C	C_C	T_T	C_C	A_A	T_T	A_A	A_A	A_A	T_T	A_T	C_C	C_G	A_G
B3_wc1	unknown	G_G	T_T	T_T	A_A	A_A	A_G	A_A	C_G	G_G	C_C	T_T	C_C	A_A	C_C	A_A	C_C	C_G	C_G	C_T	A_G	C_C	C_C	0_0	A_A	G_G	A_A	G_G	G_G	A_A	A_G	C_T	C_C	C_T	G_G	A_C	C_C	T_T	C_C	A_A	G_T	A_A	A_A	A_A	T_T	T_T	C_C	C_G	G_G
B4_wc1	unknown	G_G	A_T	T_T	A_T	A_A	G_G	A_A	C_G	T_T	C_C	T_T	C_C	A_C	C_C	A_A	C_C	C_G	G_G	C_T	G_G	C_C	C_C	0_0	A_A	G_G	A_A	G_G	G_G	A_C	A_A	C_C	C_C	C_T	G_G	A_C	C_G	T_T	C_C	A_A	T_T	A_A	A_A	A_A	T_T	A_T	C_C	G_G	G_G
B11_wc1	unknown	G_G	T_T	T_T	A_A	A_A	A_A	A_A	G_G	G_T	C_C	T_T	A_C	C_C	C_C	A_A	C_C	G_G	C_C	C_T	G_G	C_C	C_C	C_C	A_A	G_G	A_A	G_G	G_G	A_A	A_A	C_C	C_C	C_C	G_G	C_C	C_C	T_T	C_C	A_A	G_T	A_A	A_A	A_A	T_T	T_T	C_C	C_G	G_G
B2_wc2	unknown	G_G	0_0	T_T	A_A	A_A	A_A	A_A	C_C	G_G	C_C	T_T	C_C	A_A	C_C	A_A	C_C	G_G	C_C	C_T	G_G	C_G	C_C	C_C	A_A	G_G	A_A	G_G	G_G	A_A	A_G	C_C	C_C	C_C	G_G	C_C	C_G	T_T	C_C	A_A	T_T	A_A	A_A	A_A	T_T	T_T	C_C	G_G	G_G
B5_wc1	unknown	G_G	T_T	T_T	A_A	A_A	A_A	A_A	C_C	G_G	C_C	T_T	C_C	C_C	C_C	A_A	C_C	C_C	C_C	C_T	G_G	C_C	C_C	C_C	A_A	G_G	A_A	G_G	G_G	A_A	A_A	C_C	C_C	C_T	G_G	C_C	C_C	T_T	C_C	A_A	T_T	A_A	A_A	A_A	T_T	T_T	C_C	G_G	G_G
B9_m	unknown	G_G	T_T	T_T	A_T	A_A	A_A	A_A	C_G	G_G	C_C	A_T	A_C	A_A	C_C	A_A	C_C	G_G	C_C	C_T	G_G	C_G	C_C	C_C	A_A	G_G	A_A	G_G	G_G	A_A	A_A	C_C	C_C	C_C	G_G	C_C	C_G	T_T	C_C	A_A	G_T	A_A	A_A	A_A	T_T	T_T	C_C	C_G	G_G
TR4_203_1	Vietnam	C_G	T_T	T_T	A_A	A_A	A_G	A_A	G_G	G_G	C_C	T_T	C_C	C_C	C_C	A_A	C_C	C_G	C_G	T_T	G_G	C_C	C_C	T_T	A_A	G_G	A_A	G_G	G_G	A_A	A_A	C_C	C_C	C_T	G_G	C_C	C_C	T_T	C_C	A_A	T_T	A_A	A_A	A_A	C_T	T_T	C_C	G_G	G_G
V877	Vietnam	G_G	A_A	T_T	A_A	A_A	A_A	A_A	C_C	G_G	C_C	T_T	C_C	C_C	C_G	A_G	C_C	C_G	C_G	C_T	A_G	C_G	C_C	C_C	A_A	0_0	A_A	G_G	G_G	A_A	A_A	C_C	C_C	C_T	G_G	C_C	C_C	T_T	C_C	A_A	T_T	A_A	A_A	A_A	T_T	T_T	C_C	C_G	G_G
V866	Vietnam	G_G	T_T	T_T	A_A	A_A	A_A	A_A	G_G	G_G	C_C	A_A	A_C	A_C	C_C	A_A	C_C	C_C	C_G	C_T	G_G	C_C	C_C	C_C	A_A	G_G	A_A	G_G	G_G	A_A	A_A	C_T	C_C	T_T	G_G	A_C	C_G	T_T	C_C	A_A	T_T	A_A	A_A	A_A	T_T	A_T	C_C	G_G	G_G
TR9_219_2	Vietnam	G_G	T_T	T_T	A_A	A_A	A_A	A_A	G_G	G_T	C_C	A_T	A_C	C_C	G_G	A_A	C_C	C_G	C_G	C_C	G_G	C_C	C_C	C_C	A_G	G_G	A_A	G_G	G_G	A_A	A_G	C_C	C_C	T_T	G_G	A_C	C_C	T_T	C_C	A_A	T_T	A_A	A_A	A_A	T_T	T_T	C_C	C_C	A_G
TR9_219_3	Vietnam	G_G	T_T	T_T	A_A	A_A	A_G	A_A	G_G	G_T	C_C	T_T	A_C	C_C	C_G	A_A	C_C	C_C	C_G	C_T	G_G	C_C	C_C	T_T	A_A	G_G	A_A	G_G	G_G	A_A	A_A	C_C	0_0	C_T	G_G	C_C	C_C	T_T	C_C	A_A	T_T	A_A	A_A	A_A	C_T	T_T	C_C	C_G	G_G
V388	Vietnam	C_G	T_T	T_T	A_A	A_A	A_G	A_A	C_C	G_G	C_C	A_T	A_C	A_C	C_C	A_G	C_C	C_G	C_G	C_T	G_G	C_C	C_C	C_C	A_A	G_G	A_A	G_G	G_G	A_A	A_A	C_C	C_C	C_C	G_G	C_C	C_C	T_T	C_C	A_A	T_T	A_A	A_A	A_A	C_T	A_T	C_C	G_G	G_G
V969	Vietnam	G_G	T_T	T_T	A_A	A_A	A_G	A_A	G_G	G_G	C_C	A_T	C_C	C_C	C_G	G_G	C_C	C_C	C_G	C_T	G_G	C_C	C_C	C_C	A_A	G_G	A_A	G_G	G_G	A_A	A_A	C_C	C_C	C_C	G_G	C_C	C_C	T_T	C_C	A_A	T_T	A_A	A_A	A_A	C_T	T_T	C_C	C_C	G_G
V352	Vietnam	C_G	A_T	T_T	A_T	A_A	A_G	A_A	C_C	G_G	C_C	T_T	C_C	A_C	G_G	A_G	C_C	C_C	C_G	C_T	G_G	C_G	C_C	C_T	A_A	G_G	A_A	G_G	G_G	A_A	A_A	C_T	C_C	C_C	G_G	C_C	C_C	T_T	C_C	A_A	T_T	A_A	A_A	A_A	T_T	T_T	C_C	C_G	G_G
V356	Vietnam	C_G	T_T	T_T	A_A	A_A	A_G	A_A	C_C	G_G	C_C	T_T	C_C	C_C	C_G	A_G	C_C	C_G	C_G	C_T	G_G	C_C	C_C	C_T	A_A	G_G	A_A	G_G	G_G	A_A	A_A	C_C	C_C	C_T	G_G	C_C	C_C	T_T	C_C	A_A	T_T	A_A	A_A	A_A	T_T	T_T	C_C	C_G	G_G
V1168	Vietnam	C_G	T_T	T_T	A_A	A_A	A_G	A_A	C_C	G_G	C_C	T_T	C_C	C_C	C_G	A_G	C_C	G_G	C_G	C_T	A_G	C_C	C_C	T_T	A_A	G_G	A_A	G_G	G_G	A_A	A_A	C_C	C_C	C_C	G_G	C_C	C_C	T_T	C_C	A_A	T_T	A_A	A_A	A_A	T_T	T_T	C_C	C_C	G_G
V984	Vietnam	G_G	T_T	T_T	A_T	A_A	A_A	A_A	C_G	G_T	C_C	A_T	C_C	A_C	C_G	A_G	C_C	C_G	C_C	C_T	G_G	C_C	C_C	C_C	A_A	G_G	A_A	G_G	G_G	A_A	A_G	C_C	C_C	C_T	G_G	C_C	C_C	T_T	C_C	A_A	T_T	A_A	A_A	A_A	T_T	A_T	C_C	G_G	G_G
V1029	Vietnam	C_G	A_T	T_T	A_T	A_A	A_A	A_A	C_G	G_T	C_C	A_T	C_C	C_C	C_G	A_A	C_C	G_G	C_G	C_T	G_G	C_G	C_C	C_T	A_A	G_G	A_A	G_G	G_G	A_A	A_A	C_T	C_C	C_C	G_G	C_C	C_C	T_T	C_C	A_A	T_T	A_A	A_A	A_A	C_T	T_T	C_C	C_C	G_G
V147	Vietnam	C_G	T_T	T_T	A_A	A_A	A_A	A_A	C_C	T_T	C_C	A_T	C_C	A_C	C_G	A_G	C_C	C_G	C_C	C_T	G_G	C_C	C_C	C_C	A_A	G_G	A_A	G_G	G_G	A_A	A_A	C_T	C_C	C_T	G_G	A_C	C_C	T_T	C_C	A_A	T_T	A_A	A_A	A_A	C_T	T_T	C_C	C_G	G_G
V1020	Vietnam	G_G	A_T	T_T	A_A	A_A	A_A	A_A	C_C	G_T	C_C	A_T	A_A	A_C	C_G	A_G	C_C	C_G	C_C	C_T	G_G	C_G	C_C	C_C	A_A	G_G	A_A	G_G	G_G	A_A	A_A	C_C	C_C	T_T	G_G	C_C	C_C	T_T	C_C	A_A	0_0	A_A	A_A	A_A	T_T	T_T	C_C	C_C	G_G
TR4_203_4	Vietnam	G_G	A_T	T_T	A_T	A_A	A_A	A_A	C_C	T_T	C_C	T_T	A_C	C_C	C_C	A_A	C_C	C_G	C_C	C_T	A_G	C_C	C_C	C_C	A_A	G_G	A_A	G_G	G_G	A_A	A_A	C_T	C_C	C_T	G_G	C_C	0_0	T_T	C_C	A_A	T_T	A_A	A_A	A_A	T_T	T_T	C_C	C_G	G_G
V1139	Vietnam	G_G	A_T	T_T	A_T	A_A	A_G	A_A	C_C	G_T	C_C	A_T	C_C	A_C	C_G	A_A	C_C	C_G	C_G	C_T	G_G	C_C	C_C	C_T	A_A	G_G	A_A	G_G	G_G	A_A	A_A	C_T	C_C	C_C	G_G	C_C	C_C	T_T	C_C	A_A	T_T	A_A	A_A	A_A	C_T	T_T	C_C	G_G	G_G
TR9_219_1	Vietnam	G_G	T_T	T_T	A_A	A_A	A_A	A_A	C_C	T_T	C_C	T_T	A_A	C_C	C_G	A_A	C_C	C_C	C_C	C_T	G_G	C_C	C_C	C_C	A_A	G_G	A_A	G_G	G_G	A_A	A_A	C_C	C_C	T_T	G_G	A_C	C_C	T_T	C_C	A_A	T_T	A_A	A_A	A_A	T_T	T_T	C_C	C_G	G_G
V518	Vietnam	G_G	T_T	T_T	A_A	A_A	A_A	A_A	C_G	T_T	C_C	T_T	C_C	C_C	G_G	A_A	C_C	C_G	C_G	T_T	G_G	C_C	C_C	C_T	A_A	G_G	A_A	G_G	G_G	A_A	A_A	C_C	C_C	C_C	G_G	C_C	C_C	T_T	C_C	A_A	T_T	A_A	A_A	A_A	T_T	T_T	C_C	C_C	G_G
V559	Vietnam	G_G	T_T	T_T	A_A	A_A	A_G	A_A	C_G	G_T	C_C	T_T	C_C	C_C	C_C	A_G	C_C	C_C	C_G	C_T	A_G	C_C	C_C	C_C	A_A	G_G	A_A	0_0	G_G	A_A	A_A	C_C	C_C	C_C	G_G	C_C	C_C	T_T	C_C	A_A	T_T	A_A	A_A	A_A	C_T	T_T	C_C	G_G	A_G
V1177	Vietnam	G_G	T_T	T_T	A_T	A_A	A_A	A_A	G_G	G_T	C_C	T_T	C_C	C_C	C_G	A_A	C_C	C_C	C_G	C_T	G_G	C_C	C_C	C_T	A_A	G_G	A_A	G_G	G_G	A_A	A_A	C_C	C_C	C_C	G_G	C_C	C_C	T_T	C_C	A_A	T_T	A_A	A_A	A_A	T_T	T_T	C_C	C_G	G_G
TR4_203_3	Vietnam	C_G	T_T	T_T	A_T	A_A	A_A	A_A	C_C	T_T	C_C	A_T	A_A	C_C	C_G	A_A	C_C	C_G	C_C	C_T	G_G	C_C	C_C	C_C	A_A	G_G	A_A	G_G	0_0	A_A	A_A	C_C	C_C	C_T	G_G	A_C	C_C	T_T	C_C	A_A	T_T	A_A	A_A	A_A	T_T	T_T	C_C	C_C	G_G
V1024	Vietnam	G_G	T_T	T_T	A_A	A_A	A_A	A_A	C_G	G_G	C_C	T_T	A_C	C_C	C_G	A_A	C_C	C_G	C_C	T_T	G_G	C_C	C_C	0_0	A_A	G_G	A_A	G_G	G_G	A_A	A_A	C_C	C_C	C_T	G_G	C_C	C_C	T_T	C_C	A_A	T_T	A_A	A_A	A_A	T_T	T_T	C_C	C_G	G_G
V766	Vietnam	G_G	T_T	T_T	A_A	A_A	A_A	A_A	C_G	T_T	C_C	T_T	A_C	C_C	G_G	A_G	C_C	C_G	C_G	C_T	G_G	C_C	C_C	C_C	A_A	G_G	A_A	G_G	G_G	A_A	A_A	C_C	C_C	C_T	G_G	C_C	C_C	T_T	C_C	A_A	T_T	A_A	A_A	A_A	T_T	T_T	C_C	C_C	G_G
V1032	Vietnam	G_G	T_T	T_T	A_A	A_A	A_A	A_A	G_G	G_T	C_C	A_T	C_C	C_C	C_G	A_A	C_C	C_C	C_G	C_T	G_G	C_C	C_C	C_C	A_A	G_G	A_A	G_G	G_G	A_A	A_A	C_C	C_C	C_T	G_G	C_C	C_C	T_T	C_C	A_A	T_T	A_A	A_A	A_A	T_T	A_T	C_C	C_G	G_G
V873	Vietnam	G_G	T_T	T_T	A_A	A_A	A_A	A_A	G_G	T_T	C_C	T_T	C_C	C_C	G_G	A_A	C_C	C_G	C_C	C_T	G_G	C_C	C_C	C_C	A_A	0_0	A_A	G_G	G_G	A_A	A_A	C_C	C_C	C_T	G_G	C_C	C_C	T_T	C_C	A_A	T_T	A_A	A_A	A_A	T_T	T_T	C_C	C_C	G_G
V956	Vietnam	G_G	T_T	T_T	A_A	A_A	A_G	A_A	C_C	T_T	C_C	A_A	C_C	A_C	G_G	A_G	C_C	C_G	C_G	C_C	A_G	C_C	C_C	C_C	A_A	G_G	A_A	G_G	G_G	A_A	A_A	C_C	C_C	C_T	G_G	C_C	C_C	T_T	C_C	A_A	T_T	A_A	A_A	A_A	T_T	A_T	C_C	C_C	G_G
V244	Vietnam	G_G	T_T	T_T	A_A	A_A	A_G	A_A	C_G	G_G	C_C	T_T	A_C	C_C	C_G	A_A	C_C	C_C	C_G	C_T	G_G	C_C	C_C	C_C	A_A	G_G	A_A	G_G	G_G	A_A	A_G	C_T	C_C	T_T	G_G	A_C	C_G	T_T	C_C	A_A	T_T	A_A	A_A	A_A	T_T	A_T	C_C	C_G	G_G
V353	Vietnam	G_G	T_T	T_T	A_A	A_A	A_G	A_A	C_G	G_T	C_C	T_T	C_C	C_C	C_G	A_A	C_C	G_G	C_G	T_T	G_G	C_C	C_C	C_C	A_A	G_G	A_A	G_G	G_G	A_A	A_A	C_C	C_C	C_C	G_G	C_C	C_C	T_T	C_C	A_A	T_T	A_A	A_A	A_A	C_T	T_T	C_C	G_G	G_G
V1025	Vietnam	C_G	T_T	T_T	A_A	A_A	A_A	A_A	C_G	T_T	C_C	T_T	C_C	A_C	G_G	A_A	C_C	C_G	C_G	T_T	G_G	C_C	C_C	C_C	A_A	G_G	A_A	G_G	G_G	A_A	A_A	C_C	C_C	C_T	G_G	C_C	C_C	T_T	C_C	A_A	T_T	A_A	A_A	A_A	T_T	A_T	C_C	C_G	G_G
V1107	Vietnam	G_G	T_T	T_T	A_A	A_A	A_A	A_A	C_C	G_T	C_C	A_A	A_C	A_C	C_G	A_A	C_C	C_C	C_C	C_T	A_G	C_C	C_C	C_C	A_A	G_G	A_A	G_G	G_G	A_A	A_G	C_C	C_C	C_C	G_G	A_C	C_G	T_T	C_C	A_A	T_T	A_A	A_A	A_A	T_T	T_T	C_C	C_G	G_G
V1152	Vietnam	G_G	T_T	T_T	A_A	A_A	A_G	A_A	C_C	T_T	C_C	T_T	C_C	A_C	C_C	A_G	C_C	G_G	G_G	C_T	G_G	C_C	C_C	C_C	A_A	G_G	A_A	G_G	G_G	A_A	A_A	C_C	C_C	C_C	G_G	C_C	C_C	T_T	C_C	A_A	T_T	A_A	A_A	A_A	T_T	T_T	C_C	C_G	G_G
V1172	Vietnam	G_G	T_T	T_T	A_A	A_A	A_G	A_A	C_G	T_T	C_C	A_T	C_C	A_C	C_G	0_0	C_C	C_G	C_C	C_C	G_G	C_G	C_C	0_0	A_A	G_G	A_A	G_G	G_G	A_A	A_A	C_C	C_C	C_C	G_G	A_C	C_C	T_T	C_C	A_A	T_T	A_A	A_A	A_A	T_T	A_T	C_C	C_G	G_G
V165	Vietnam	G_G	T_T	T_T	A_A	A_A	G_G	A_A	C_C	G_T	C_C	A_T	C_C	A_C	C_G	A_G	C_C	C_G	G_G	C_T	G_G	C_C	C_C	C_C	A_A	G_G	A_A	G_G	G_G	A_A	A_A	C_C	C_C	C_C	G_G	C_C	C_C	T_T	C_C	A_A	T_T	A_A	A_A	A_A	T_T	T_T	C_C	C_G	G_G
[truncated: 75 more columns]
